# Supplementary material for: "One‐Pot" Sample Processing Method for Proteome‐Wide Analysis of Microbial Cells and Spores
Source: Proteomics Clin Appl. 2018 Apr 16;12(5):1700169. doi: 10.1002/prca.201700169 (PMC6174930; doi:10.1002/prca.201700169)
Supplement: Supplementary file 2 — Supporting Information [file PRCA-12-na-s002.xlsx]

## Sheet: B. subtilis
Supplementary Table 1: Identified proteins from spores of B. subtilis, B. cereus and P. difficile in this study. Proteins identified in vegetative cells are also shown.
Protein was said to be identified if > 1 peptide was identified with individual peptide score >= 20 and for single peptide identifications semi-trypsin criterion was used to confirm the identity.
		Proteins identified from Bacillus subtilis PY79 spores													Proteins identified from Bacillus subtilis PY79 Vegitative cells
		Tryptic Peptides						Semi-tryptic Peptides									Tryptic Peptides		Semi-tryptic Peptides
		Replica I		Replica II		Replica III		Replica I		Replica II		Replica III					Replica I		Replica I
Uniprot ID	Gene name	Mascot score	# peptides	Mascot score	# peptides	Mascot score	# peptides	Mascot score	# peptides	Mascot score	# peptides	Mascot score	# peptides		UniprotID	Gene name	Mascot score	# peptides	Mascot score	# peptides
P04831	sspA	40652	934	21600	444	59849	1201	36960	1172	19254	539	53061	1419		P27206	srfAA	10648	380	7550	397
P04832	sspB	36178	850	21056	443	50045	1136	29175	947	17498	504	39202	1226		P33166	tuf	10506	368	8242	413
P33166	tuf	14987	355	4089	122	17800	480	13152	439	3858	179	14941	529		Q45675	--	10274	426	6839	447
O31768	ymfJ	11371	292	1346	39	15913	381	9502	339	994	49	12224	401		Q04747	srfAB	10179	418	6835	439
P54606	yhcV	10699	135	93	6	9242	137	11249	160	88	10	8909	150		P28598	groL	9462	267	7347	287
P07789	cotB	9164	179	4452	102	6056	129	8991	223	4103	124	5178	140		P80877	metE	7926	258	5709	275
O32224	azoR2	8968	185	2816	70	7892	173	10445	252	2332	77	7279	195		P37869	eno	7486	205	5559	205
P07784	sspE	8367	162	6155	122	6670	101	9399	206	9091	215	9743	194		P80868	fusA	7398	226	6256	240
P37869	eno	8268	172	4142	88	8130	192	7334	197	3384	92	6800	222		Q9KWU4	pyc	6364	228	4895	238
P38494	ypfD	6326	125	3437	70	4721	109	5333	132	2904	74	3769	113		P09124	gapA	6196	184	4728	201
P14016	cotE	6304	190	5151	150	5461	165	5514	250	4012	178	4319	207		P21880	pdhD	5931	200	4382	205
P09124	gapA	6232	145	2597	75	6851	154	7413	207	2435	104	7252	212		P37253	ilvC	5757	162	4863	183
P80700	tsf	6201	119	1005	37	5126	94	5921	129	998	47	4917	105		F2ZA12	groEL	5664	175	4289	177
P04833	sspD	6110	123	4694	96	5679	117	5781	142	4359	105	5196	123		P37809	atpD	4576	147	3473	148
P28598	groL	5958	148	2663	82	7331	176	4648	152	2004	88	5799	185		P37527	pdxS	4507	152	2949	154
P37871	rpoC	5848	160	2673	89	6762	199	4644	183	1999	104	5104	215		P45740	thiC	4416	110	3779	124
P12310	gdh	5368	110	1886	50	6214	138	6420	170	3011	95	6612	190		P09339	citB	4118	152	3028	156
P07788	cotA	5222	133	3724	110	4358	117	4557	162	2952	117	3539	125		Q06797	rplA	3870	134	3210	156
P54601	yhcQ	5205	198	366	12	6139	238	5172	237	403	21	5836	278		P45694	tkt	3865	131	2887	145
P17820	dnaK	5158	125	3242	83	4998	136	4273	135	2522	87	3809	142		P21467	rpsE	3687	118	3295	145
O34783	ykuS	4986	194	2253	28	9117	330	2824	194	2467	34	5572	330		P37871	rpoC	3623	154	2474	161
P24141	oppA	4971	145	1722	55	4530	157	3868	147	1309	59	3255	161		P17820	dnaK	3585	119	2435	125
P45694	tkt	4774	123	2071	60	4453	113	4312	145	1738	70	3649	122		P39126	icd	3575	197	2048	202
P80868	fusA	4590	139	1888	49	4506	123	4246	169	1685	68	3853	138		P12042	purL	3509	118	2469	121
P54375	sodA	4531	98	2184	66	3035	61	5204	139	3175	95	3694	103		P12425	glnA	3451	151	2434	160
P37571	clpC	4423	121	2064	71	4968	137	3656	150	1434	85	3757	154		P39812	gltA	3416	146	2177	148
P08821	hupA	4420	89	1685	38	3379	77	4081	127	1728	80	3161	140		P80886	sucC	3306	101	2511	101
P21883	pdhC	4342	91	1837	37	3615	83	4047	106	1926	49	3483	99		P37870	rpoB	3219	125	2076	128
P21882	pdhB	4096	98	3029	68	5380	107	3577	115	2807	81	4940	124		P49814	mdh	3143	91	3005	126
P40924	pgk	4043	98	1217	50	3175	90	3348	111	787	61	2482	99		P39148	glyA	3132	99	2369	105
P21880	pdhD	4041	109	2181	62	4969	139	3448	134	1911	83	3958	153		P08838	ptsI	3128	123	1968	134
P37549	sspF	4016	116	426	15	2031	73	3451	118	341	17	1782	81		P54466	yqfA	3106	105	2458	105
P54598	yhcN	3954	101	1803	44	3230	86	4035	143	2177	87	3493	138		O32213	cysI	3054	88	2195	94
A3F3E2	hbs	3897	79	909	25	2283	59	3488	111	973	63	2125	116		Q08787	srfAC	2939	104	2126	110
O34389	malS	3892	87	1976	54	3345	79	3576	118	1643	69	2910	100		P45745	dhbF	2914	121	1950	133
P80859	gndA	3843	70	2669	58	1935	49	3435	79	2294	63	1649	61		P19582	hom	2897	95	2139	102
P21881	pdhA	3786	91	1686	46	3918	85	3610	107	1347	56	3587	95		P80865	sucD	2811	78	2169	82
O32231	rnr	3695	111	1985	65	2740	87	2828	122	1469	70	1943	101		P80700	tsf	2757	96	2145	99
F2ZA12	groEL	3636	89	1698	54	4660	113	2892	92	1224	56	3693	115		P35136	serA	2718	89	2078	97
P94537	sspI	3624	65	1478	26	1806	36	3313	77	1291	32	1384	39		P12047	purB	2658	119	1689	122
P07790	cotC	3518	124	1658	61	1051	48	2609	141	1169	74	675	51		P02968	hag	2542	84	2051	92
P37870	rpoB	3403	119	2353	86	4130	137	2437	126	1577	91	2833	145		P21879	guaB	2466	107	1615	108
P96614	cshA	3382	93	1831	43	3444	85	2918	113	1577	62	2920	109		P94356	yxkC	2463	78	1588	78
P80885	pyk	3290	113	1193	44	3477	131	2627	125	935	49	2423	135		P12048	purH	2421	77	1746	77
P13243	fbaA	3234	83	1014	27	3069	85	3156	95	792	28	2524	89		P23129	odhA	2396	67	1800	73
P94377	katX	3210	79	1153	35	1303	39	3336	107	1233	48	1259	53		P40924	pgk	2393	88	1754	92
P38490	ypeB	3161	116	2007	64	3216	112	2238	136	1374	75	2303	126		P21469	rpsG	2284	66	1958	92
Q45493	rnjA	3042	95	1603	54	2314	78	2463	101	1220	63	1773	86		P21883	pdhC	2261	62	1816	64
P42919	rplB	2964	68	895	26	1798	41	3005	86	1078	39	1628	48		P13243	fbaA	2259	101	1716	101
Q45060	tlp	2829	59	483	15	771	25	2400	64	407	16	623	25		P21464	rpsB	2214	115	1506	137
P23261	cotF	2802	72	2218	55	3786	93	3322	133	2511	106	4458	167		A9LHR4	cpn60	2181	54	1796	61
O34585	yjzC	2775	77	46	1	725	17	2206	84	46	1	674	23		P37808	atpA	2114	88	1527	96
P51777	cspD	2710	56	1729	31	1924	41	2431	59	1519	31	1699	42		O05268	yumC	2087	66	1523	68
O07622	yhfW	2706	77	1036	36	1811	53	2189	81	781	36	1351	53		P12877	rplE	2028	57	1752	72
O31605	yjbG	2703	73	1385	42	2740	72	2638	81	1332	49	2727	86		P38494	ypfD	2024	69	1429	74
Q9KWU4	pyc	2661	74	810	24	2156	64	2064	76	625	26	1690	68		P80860	pgi	2016	52	1753	57
Q45536	cotJA	2652	50	133	6	2038	47	2483	56	86	6	1803	47		P12879	rpsH	1964	81	1230	85
P46915	cotSA	2623	95	1829	72	2284	88	1962	109	1053	77	1448	94		P80866	sufC	1943	81	1380	81
P96619	ydcC	2610	72	1568	47	1760	56	2164	82	1245	51	1372	60		P37571	clpC	1896	51	1433	58
P14949	trxA	2542	45	719	18	4027	73	2064	47	681	20	3677	83		P42921	rplD	1873	34	2176	69
P21879	guaB	2536	71	1028	32	2642	72	2107	78	786	39	2033	75		P21468	rpsF	1856	45	1490	46
O05267	yumB	2514	61	1636	44	2052	56	2120	66	1170	46	1532	58		P37887	cysK	1854	67	1412	73
P37877	ackA	2457	58	1517	36	2329	56	2031	66	1141	39	1830	65		P94565	leuA	1854	47	1383	51
P39126	icd	2337	83	1632	61	2612	93	2379	119	1377	75	1996	110		P08821	hupA	1825	40	1840	96
P37809	atpD	2327	66	779	29	2158	56	2472	85	810	38	2082	65		P05645	leuB	1754	42	1438	42
P02958	sspC	2317	137	1633	100	3941	211	669	145	480	104	1970	216		P42919	rplB	1742	46	1611	58
O31552	sspH	2306	41	1464	23	1927	40	1968	41	1354	24	1681	42		O31663	mtnK	1722	33	1508	34
P46914	cotS	2293	68	1344	35	1687	51	1786	77	1039	37	1360	54		O32038	aspS	1702	67	1112	68
O31766	ymfH	2265	55	1176	30	1429	39	1811	61	959	37	1127	45		P50849	pnp	1695	68	1156	70
P20429	rpoA	2261	67	1126	46	1792	70	1582	71	734	55	1120	74		P50866	clpX	1669	75	851	75
P37531	yaaH	2249	91	1853	91	2493	104	1655	99	1280	101	1980	112		P80239	ahpC	1665	49	1278	50
O06997	yvdP	2236	66	1738	50	1999	59	2004	72	1471	56	1632	59		P24072	cheY	1599	47	1277	48
P54466	yqfA	2231	60	1201	32	3209	85	1859	63	991	32	2557	86		P04990	thrC	1586	57	1189	60
P19669	tal	2195	59	891	32	1397	52	1700	66	681	37	1029	58		P21881	pdhA	1567	53	1474	79
P50849	pnp	2182	74	1177	54	2258	72	1827	90	939	68	1868	89		P53001	aspB	1537	57	1146	60
Q45538	cotJC	2155	60	1597	48	1864	49	1865	70	1397	56	1647	59		P39215	mcpB	1525	49	1151	52
O05239	yugJ	2132	64	1671	55	2857	83	2025	85	1261	58	2236	91		O34948	ykwC	1514	30	1361	33
O34431	yloB	2115	73	660	27	2048	71	1718	83	532	31	1573	75		P80859	gndA	1510	58	1064	69
P46906	argS	2094	50	1026	22	1130	33	1757	51	801	23	869	35		P21882	pdhB	1491	50	1021	62
P80860	pgi	2068	49	1797	43	2371	52	1931	63	1574	48	2101	57		P25994	pyrAB	1468	63	925	72
P37554	spoVT	2060	90	961	40	1901	86	1273	103	698	43	1203	90		Q45676	--	1452	44	1231	49
P94446	coxA	2045	58	1268	34	1113	33	2158	76	1271	58	1546	62		P08877	ptsH	1437	52	1365	94
P08838	ptsI	2017	61	1249	37	2141	67	1579	67	960	42	1612	71		P42318	yxjG	1431	59	933	65
P02394	rplL	2001	88	1145	62	1466	86	1306	95	822	68	789	90		O31501	swrC	1424	56	1082	56
O08394	cypD	1990	56	611	19	1696	57	1585	62	448	21	1205	66		O32224	azoR2	1416	53	1066	53
P42921	rplD	1980	29	679	11	2513	38	1834	34	643	12	2348	49		P54375	sodA	1412	40	1087	40
Q7WY58	sspJ	1974	39	1176	25	918	24	3486	96	2327	72	2096	77		P46898	rplF	1404	50	1419	98
P37476	ftsH	1965	62	822	33	2245	73	1592	66	556	39	1670	75		P54535	artP	1395	33	1106	33
P29727	guaA	1959	50	639	16	1335	41	1632	53	518	19	1046	43		P39912	aroA	1392	56	1084	58
P37465	metG	1934	48	1176	32	2456	65	1513	52	862	34	1856	71		P29727	guaA	1390	57	884	58
A9LHR4	cpn60	1926	45	589	15	2631	54	1609	46	551	18	2224	54		P37487	ppaC	1384	34	1039	38
P21469	rpsG	1905	55	933	35	1383	44	1422	57	629	39	953	44		P21465	rpsC	1377	39	1529	69
P42969	lipC	1903	50	1370	34	1819	56	1666	62	1061	36	1412	59		P17865	ftsZ	1365	33	1098	36
P37808	atpA	1873	62	964	33	1893	66	1459	64	648	34	1471	71		O06491	gatA	1341	40	1115	44
P39773	gpmI	1871	57	628	24	2144	62	1693	69	448	26	1712	65		P00497	purF	1332	35	1037	35
P54481	yqfX	1865	39	1658	32	700	16	1817	53	1597	41	806	28		P54617	ydjF	1326	38	1073	39
P35137	ppiB	1807	36	1280	25	1285	26	1736	38	1119	25	1168	26		P37477	lysS	1325	61	714	65
P21467	rpsE	1804	49	885	22	2480	60	1685	61	788	27	2152	69		P37476	ftsH	1321	44	953	44
P22322	gpr	1784	43	606	18	1230	29	1730	59	620	28	1204	41		P80698	tig	1314	56	892	59
P20964	obg	1782	48	434	11	977	29	1469	50	351	11	725	29		Q04797	asd	1286	37	1119	42
Q06797	rplA	1762	59	557	22	1764	58	1390	69	449	29	1314	67		O06745	yitJ	1247	48	912	53
P12879	rpsH	1761	57	1203	24	3128	92	1218	59	1041	26	2252	93		O32165	sufD	1240	38	901	43
P54944	yxeE	1752	34	1706	39	2688	60	1999	66	2226	86	3383	137		P80885	pyk	1236	51	898	51
P39668	yyxA	1750	39	890	16	1187	26	1504	42	710	17	968	29		P08065	sdhA	1232	57	785	57
P19406	phoA	1746	45	494	11	1077	32	1584	53	425	13	853	34		O06478	yfmT	1221	37	907	39
C0H3R1	yuzM	1740	81	154	4	1625	62	1188	81	108	5	1124	62		O34347	argG	1204	55	839	57
O34656	cotI	1719	56	869	32	1323	46	1413	67	707	36	1143	53		F2ZAC9	purH	1204	38	793	38
P37945	lon1	1715	59	719	26	1634	54	1154	67	451	33	1122	62		P54576	mcpC	1197	39	989	44
P35149	spoIVA	1702	68	589	27	3086	119	1484	85	438	33	2652	133		P12044	purE	1171	39	952	39
P80698	tig	1699	50	1159	34	2103	69	1383	58	859	38	1572	73		P80875	yceD	1169	30	983	34
O34806	ytfJ	1670	49	781	17	1430	64	1478	68	751	29	1146	77		O34633	yjlC	1162	35	906	36
P54542	yqjE	1639	50	478	16	1197	37	1183	52	327	17	904	38		P14577	rplP	1156	35	1076	47
P27876	tpiA	1625	43	805	22	1749	45	1252	46	572	22	1299	45		P17889	infB	1150	40	828	41
P12877	rplE	1621	46	710	20	2018	62	1526	58	575	20	1629	67		O31620	thiD	1145	35	859	35
P14577	rplP	1618	40	714	20	1201	32	1392	43	621	22	1004	34		O32167	metQ	1135	35	929	40
P50866	clpX	1593	69	1266	57	1794	71	904	71	759	58	1108	72		P17922	pheT	1133	38	743	41
O06491	gatA	1591	42	880	27	1759	45	1359	49	878	36	1556	52		P39120	citZ	1133	68	683	68
P21466	rpsD	1591	58	1091	46	2010	78	1098	74	694	55	1417	92		P39666	nadC	1119	32	835	34
P24327	prsA	1589	45	962	28	1732	56	1147	47	635	29	1209	59		O32214	cysJ	1116	40	842	40
P39620	gerQ	1586	56	1389	50	1806	63	1402	74	1321	61	1508	74		P54419	metK	1116	41	715	43
P36430	leuS	1575	44	764	22	1285	31	1356	48	637	29	1152	33		O31716	ykpA	1112	35	843	37
Q796Y5	ygaK	1569	48	1059	33	1173	37	1264	56	777	36	921	40		O31631	metI	1110	24	889	24
P94391	putC	1552	36	741	19	2462	54	1237	38	509	19	1942	55		P45744	dhbC	1097	55	639	63
P53001	aspB	1547	34	567	17	851	22	1489	42	516	24	760	30		O35006	hisA	1089	25	918	32
O34682	ylbB	1546	17	245	5	744	12	1478	17	218	5	679	12		P37877	ackA	1084	37	769	39
P39646	pta	1542	40	858	17	1168	43	1250	44	762	18	853	48		P18185	carB	1074	40	791	42
O06012	adhB	1538	37	475	17	1256	29	1291	42	362	17	1030	29		O31755	proS	1069	37	840	50
P38422	dacF	1516	45	421	21	2128	65	1223	52	252	23	1654	68		P42923	rplJ	1052	57	484	60
P17889	infB	1513	42	796	25	2303	57	1263	52	595	31	1859	66		P71079	fabL	1048	28	826	28
P80244	clpP	1512	32	422	23	1312	41	1726	50	385	32	1352	56		Q45477	ileS	1043	49	740	54
O32165	sufD	1503	36	967	28	1667	49	1235	43	773	31	1322	53		P51831	fabG	1033	44	812	56
O06996	cotR	1483	56	1146	45	2081	65	1751	88	1046	61	1946	84		P16971	recA	1032	35	761	38
P42923	rplJ	1461	42	822	32	1119	47	1161	50	609	46	712	57		O34340	fabF	1031	25	895	27
P46353	drm	1435	33	516	15	469	17	1145	38	369	15	331	17		P80864	tpx	1028	28	740	28
Q05873	valS	1420	53	512	22	1057	36	1069	59	339	25	762	41		P32081	cspB	1026	26	909	26
P37887	cysK	1412	40	384	16	810	29	1189	45	303	17	613	31		O34833	yceH	1023	51	611	52
P50739	sleB	1408	46	986	19	1915	48	1092	60	900	27	1591	60		P19669	tal	1021	49	609	50
Q04797	asd	1391	30	174	6	757	16	1165	32	135	7	688	22		P39773	gpmI	1010	54	624	54
O34526	alaS	1366	41	514	17	712	28	1126	47	369	20	510	37		O34788	bdhA	998	26	754	28
P21464	rpsB	1365	54	840	34	1896	73	902	57	468	36	1323	79		O34499	pgl	987	33	708	34
P22250	gltX	1345	30	606	17	1062	26	1101	32	467	17	830	30		P45743	dhbB	985	45	653	48
P35136	serA	1339	32	386	13	912	23	1098	34	299	14	719	24		P23446	flgG	979	29	787	30
P40869	spoVAD	1337	33	815	18	868	21	1108	41	674	22	708	27		F2ZA95	rpoB	978	37	690	37
O32180	yusN	1334	25	280	8	999	15	1218	25	269	9	903	15		P29726	purA	977	44	679	47
C0H3Y5	yizC	1323	33	803	16	1617	42	1076	33	660	16	1407	43		O07600	fabHB	973	39	693	38
O31802	ynzH	1320	39	792	24	206	7	1172	42	651	26	160	8		P46906	argS	972	29	759	34
P39778	clpY	1314	30	550	15	896	24	1026	35	435	17	694	25		P54484	yqgA	969	33	630	40
P40746	tgl	1313	53	956	41	1654	41	884	63	689	49	1394	45		O05244	mcpB	969	25	745	25
P21476	rpsS	1312	35	167	5	1149	34	1171	43	154	10	924	41		P04969	rpsK	964	32	1255	68
P18159	pgcA	1290	37	406	11	854	29	969	37	348	16	622	34		P39646	pta	954	37	617	37
O34499	pgl	1289	32	538	16	1153	34	1091	32	398	17	881	34		O05252	yufN	947	35	620	35
P39801	cotG	1283	66	566	26	208	12	1745	113	651	45	307	22		C0SP85	yukE	944	22	782	22
Q04805	ymxG	1280	40	407	19	692	26	997	42	272	20	487	29		A3F3H2	aroF	944	36	719	39
P37487	ppaC	1273	26	1404	25	1105	23	995	32	1209	34	887	35		Q04796	dapA	927	36	688	36
P37477	lysS	1270	37	433	18	873	31	1105	45	280	20	644	32		A3F3G5	trpB	927	28	771	28
O34996	polA	1267	42	262	8	807	32	939	47	214	12	572	38		O32259	lutC	923	25	704	25
P42249	cwlJ	1252	24	169	4	2182	64	1255	32	121	4	1733	67		O32164	sufS	920	34	660	42
O32164	sufS	1247	29	354	10	853	22	1039	34	291	19	689	33		P42920	rplC	918	20	1083	56
P54518	yqhT	1232	21	38	1	507	14	1162	25	103	2	474	16		P71088	spo0M	918	26	716	26
P21465	rpsC	1229	49	994	36	1995	55	1009	62	821	42	1668	62		P96614	cshA	912	28	712	35
O05495	ydhD	1217	37	941	33	1449	40	1395	47	1083	40	1255	43		P24141	oppA	911	37	637	37
P80864	tpx	1208	31	750	23	710	20	1055	33	612	23	611	21		P12039	purD	908	35	706	37
Q79B38	adhB	1207	29	394	10	872	22	1007	33	315	10	681	22		P51777	cspD	903	23	770	23
P80239	ahpC	1196	41	760	23	1559	47	968	52	610	26	1174	48		O31618	thiG	901	29	680	29
P46354	punA	1190	18	171	5	1129	23	1243	26	186	6	1269	29		P07600	trpB	895	26	745	26
O34654	yodI	1176	50	917	48	1258	54	583	56	556	55	672	59		P55179	pepT	882	27	882	34
P37527	pdxS	1175	36	551	17	1681	44	1114	49	454	22	1432	49		P13242	pyrG	881	30	614	33
P46336	iolS	1168	20	497	14	960	28	1022	21	396	14	814	30		O32162	sufB	874	41	613	42
P80866	sufC	1153	34	164	8	1527	45	819	37	146	10	1068	50		P16263	odhB	871	35	755	44
P54381	glyS	1147	28	280	12	522	13	899	30	147	13	406	15		P37465	metG	870	35	535	39
Q795U4	ytkL	1144	24	406	11	703	18	1081	26	360	11	565	18		P37599	cheV	869	29	640	30
O34767	oxdD	1143	33	316	10	1508	45	851	39	229	12	1168	49		P80861	yjlD	862	28	718	38
P42199	tcyA	1142	35	677	17	1177	33	990	41	497	18	1023	42		P17921	pheS	852	29	539	34
P54535	artP	1125	27	658	20	1852	44	895	28	465	21	1483	44		P54420	asnB	842	28	625	30
P40397	yhxC	1124	44	733	30	1100	52	1099	61	474	38	728	63		P18255	thrS	833	27	649	28
P54419	metK	1116	26	508	18	866	32	884	30	356	20	546	33		P39772	asnS	829	43	431	48
P55179	pepT	1116	35	502	15	1133	30	998	43	438	19	1113	37		P54616	fabI	828	51	676	65
P54547	zwf	1108	45	637	18	1157	34	718	50	457	20	826	39		P39779	codY	825	30	539	31
P39779	codY	1105	37	527	23	1269	47	915	51	396	34	856	64		P51785	ilvD	823	39	516	40
Q45477	ileS	1101	38	489	19	951	29	828	38	335	22	772	30		P02394	rplL	821	70	463	77
O32210	yvgN	1093	38	662	23	1058	34	914	43	468	29	841	43		O30509	gatB	820	35	573	35
P04969	rpsK	1090	33	618	18	993	27	909	40	590	23	963	41		P26908	rplU	818	28	545	40
P54524	yqiG	1090	32	209	7	718	20	932	35	126	9	553	20		O34526	alaS	807	28	600	30
O32106	pepA	1089	39	441	18	670	25	763	39	294	18	478	26		P54542	yqjE	802	28	552	29
O34689	mhqA	1077	27	555	13	833	21	816	29	418	14	615	22		Q02113	lytB	802	32	586	36
P19582	hom	1076	41	499	18	1106	42	802	44	333	19	713	45		P07343	fumC	800	27	689	28
O07631	typA	1073	25	227	8	636	17	912	30	192	9	525	22		P14193	prs	800	24	600	31
O32038	aspS	1071	32	924	27	1487	42	927	40	722	29	1196	46		P35137	ppiB	799	19	680	19
O31786	ymzB	1066	23	949	24	555	14	919	23	761	24	459	14		P31104	aroC	795	30	622	33
P32396	hemH	1059	20	154	5	312	7	941	21	117	5	256	8		P54423	wprA	792	32	599	35
P80240	greA	1052	32	519	13	865	31	766	32	387	14	600	32		P08495	lysC	791	31	505	40
P34957	qoxA	1049	22	355	6	948	18	911	25	346	7	815	18		Q04795	dapG	787	26	545	26
P54531	yqiT	1042	37	441	22	1309	47	714	38	238	23	860	50		Q01465	mreB	785	34	492	36
O34340	fabF	1038	21	718	15	1156	27	1201	31	753	21	1044	31		P28599	groS	784	31	512	36
P21468	rpsF	1037	35	762	21	914	26	789	38	591	25	773	33		P20429	rpoA	782	43	513	48
P14193	prs	1032	25	466	14	918	25	924	31	327	15	769	32		P21474	rpsP	781	39	895	64
P39772	asnS	1031	39	714	27	945	36	708	40	482	27	590	40		P42085	xpt	777	26	495	26
O06734	yisY	1005	25	285	11	734	25	805	25	232	11	584	25		P24327	prsA	774	28	480	29
O32078	yuaE	1003	21	336	7	258	9	826	22	298	8	186	10		P12046	purC	773	35	431	36
O31764	ymfF	1001	36	703	27	1131	44	724	38	509	27	805	45		O34384	yceE	768	24	640	27
P25144	ccpA	994	34	189	6	713	24	873	40	145	6	644	28		P25995	pyrC	763	17	618	17
O32039	hisS	993	41	564	23	895	27	659	43	409	24	612	30		Q45674	--	762	31	549	31
P39138	rocF	990	27	294	9	889	31	799	29	219	9	665	31		P39576	ilvK	754	27	495	27
O31649	yjdH	986	29	794	27	975	26	780	34	593	27	739	26		P20277	rplQ	753	29	590	49
O34788	bdhA	985	22	534	15	974	23	895	26	437	15	821	24		P71019	fabD	737	19	546	19
P05653	gyrA	982	33	363	11	1189	41	706	40	237	15	841	50		P81101	frr	731	30	494	42
P49787	accC1	979	32	132	3	930	32	778	33	120	7	738	34		A0A0A1HAY4	yjbW	729	47	676	67
O32007	ypzA	978	26	728	21	779	19	875	31	652	26	688	21		P20458	infA	724	16	590	16
O34579	yfkD	971	27	775	16	1059	28	839	34	611	17	820	31		O34746	fabHA	722	24	516	24
O34564	ykuU	966	25	628	16	930	23	818	28	532	17	814	25		Q03224	glpX	718	30	490	33
O34475	yfkO	960	28	882	27	1007	36	635	30	550	27	677	37		P54547	zwf	715	22	511	31
P35150	dacB	949	38	335	13	852	29	552	39	147	13	566	29		O34789	ydjI	704	29	548	30
P71012	fruA	948	29	475	18	812	22	764	31	346	19	627	25		P42319	yxjH	700	27	477	32
O32162	sufB	943	28	499	12	1444	39	690	30	520	17	1038	41		Q05873	valS	700	33	474	36
O31774	rny	934	23	252	12	515	19	735	26	143	12	341	24		P53555	bioK	697	22	574	25
Q08313	cotX	931	34	1127	49	974	45	1052	51	1061	77	1428	76		P25052	tenA	693	16	596	17
P80879	dps	930	36	392	17	696	27	700	39	288	20	538	30		O06477	yfmS	690	20	538	20
O07608	lplJ	928	20	331	12	400	14	769	21	209	13	293	15		P36430	leuS	690	30	467	31
O31501	swrC	925	20	103	6	575	13	818	21	69	8	499	15		Q05852	gtaB	689	27	546	34
P18255	thrS	913	26	317	15	1191	31	830	39	198	19	983	37		P39765	pyrR	688	18	483	18
P21470	rpsI	907	19	215	8	211	10	1208	32	263	16	422	23		O32247	yvbJ	684	16	559	16
P20277	rplQ	905	28	443	11	787	32	717	36	382	18	739	48		O07631	typA	682	22	544	23
P54586	yhcB	902	23	974	25	808	16	710	23	778	26	667	17		O31629	yjcG	681	24	569	25
P39762	ampS	901	14	272	8	468	11	807	16	234	8	430	14		P45913	yqaP	679	27	461	29
F2ZA95	rpoB	900	33	717	26	982	28	602	35	484	27	739	29		Q02114	lytC	677	30	546	42
O32264	yvcT	888	15	208	5	352	10	781	15	169	6	287	13		O34399	gltB	676	19	675	22
Q06795	nusG	885	14	767	10	628	9	954	18	701	10	675	11		P70965	murAA	674	27	460	29
C0SPB0	ytcI	881	29	446	14	821	22	672	32	328	14	653	24		P49787	accC1	667	35	447	36
O32062	safA	881	38	467	20	798	32	7565	219	256	22	681	43		P39071	dhbA	666	23	520	24
Q04796	dapA	880	25	249	13	1050	35	745	28	150	13	889	38		O34774	yobJ	665	32	401	43
Q06796	rplK	876	25	351	13	977	26	629	27	253	17	829	31		P16304	adk	663	25	452	26
O31681	ykvP	874	19	247	10	803	18	718	20	198	10	693	19		P27876	tpiA	660	24	468	24
P37956	splB	874	25	231	9	824	21	681	26	129	9	662	21		P20166	ptsG	655	50	316	50
Q05852	gtaB	872	30	287	13	479	24	568	31	192	13	232	26		O31760	rnjB	654	34	342	38
O32047	secDF	871	22	461	16	439	11	746	29	339	20	395	12		A0A0N7HXW8	recA	654	24	685	30
L8E9J0	BSU18596	871	22	257	7	232	8	763	23	272	9	178	10		P54382	folD	653	32	416	34
P37464	serS	869	28	188	7	655	22	667	29	135	7	471	23		Q06796	rplK	652	31	626	40
O07609	yhfK	867	23	599	20	1034	29	642	26	418	20	767	29		Q07833	wapA	650	26	529	29
Q99171	tepA	864	26	564	19	857	23	650	31	376	21	627	25		P24281	yaaK	648	22	462	23
O32173	yusG	862	24	266	8	933	26	583	27	159	8	636	26		O32090	pncB	638	20	424	22
P55872	infC	858	31	462	14	694	26	623	35	327	15	519	30		P25993	pyrAA	637	15	512	15
O31629	yjcG	854	19	396	11	1424	26	784	24	329	13	1327	30		O32047	secDF	636	21	493	21
O34628	yvlB	853	16	256	5	1267	27	754	17	245	6	1076	29		O34992	opuCA	633	21	436	26
O31760	rnjB	849	31	468	24	702	30	597	34	271	24	535	31		P19947	rpmD	626	15	482	21
P32081	cspB	845	12	741	10	760	12	771	14	642	10	669	12		P35163	resD	624	18	417	18
P50743	der	845	25	329	13	823	27	625	25	218	13	608	27		P39751	mbl	624	29	477	30
P70974	rplM	844	28	527	15	981	42	688	31	406	16	623	42		O07597	dat	620	28	372	28
O30509	gatB	842	25	754	21	973	31	698	41	620	23	783	39		O31742	rplS	619	43	306	60
P22326	tyrS1	838	23	355	9	482	16	691	24	281	9	362	16		O34764	sat	618	40	320	45
O06998	yvdQ	837	20	101	8	577	13	799	27	89	9	555	16		O07021	lutB	614	27	479	29
O32167	metQ	837	24	504	15	868	30	615	25	348	17	592	31		O34858	argH	607	18	494	22
P14194	ctc	832	31	616	18	1030	31	581	34	484	19	778	34		A3F3H1	aroB	607	18	453	20
P39148	glyA	822	26	921	26	1177	35	666	34	695	27	905	40		O31605	yjbG	606	23	426	24
P54430	yrkC	818	15	632	12	1552	27	794	22	608	18	1387	30		Q06752	cysS	606	17	501	21
P13242	pyrG	817	31	765	28	836	31	572	32	556	30	599	32		I3QBX8	rpoB	605	28	303	28
P17922	pheT	817	24	379	11	1027	27	624	25	291	14	759	29		O31567	yfiY	604	20	455	20
Q06752	cysS	815	24	427	13	676	17	695	28	400	18	575	19		O32210	yvgN	604	17	524	17
P54492	yqgO	804	24	25	1	731	22	574	24	25	2	492	26		P40871	dhbE	584	27	384	27
Q7WY68	yozQ	803	17	447	14	482	13	664	17	363	16	409	13		Q9KWZ1	nadA	578	18	401	19
P46898	rplF	802	34	272	9	533	21	781	43	184	11	484	33		P12049	purS	577	35	357	40
O31585	yfhS	798	25	111	6	244	14	609	25	78	6	147	14		Q07836	wapI	573	19	395	19
P20458	infA	796	17	509	12	687	16	647	17	412	12	564	16		P46920	opuAA	572	25	345	38
P46916	ytxO	795	19	238	9	528	14	724	23	175	11	407	15		O05239	yugJ	567	19	377	20
P42402	yckD	790	24	292	8	527	21	572	27	222	9	323	22		O07532	lytF	564	29	262	30
P23966	menB	788	29	511	17	704	24	540	31	341	17	571	27		P50735	gudB	560	17	391	21
Q08311	cotY	783	30	616	24	1018	44	504	35	454	33	740	63		O32039	hisS	554	20	377	20
P94425	ycnE	782	25	552	15	723	18	613	25	427	15	580	18		O31570	yfhB	553	17	441	18
O05268	yumC	778	28	391	17	1075	32	540	32	258	17	822	36		P54378	gcvT	552	15	387	15
P94521	ysdC	777	25	489	13	820	22	597	27	425	13	612	22		Q45493	rnjA	552	25	319	34
P54453	yqeH	772	18	248	9	379	12	680	18	186	9	294	12		P12873	rpmC	550	22	445	36
P23129	odhA	769	21	262	8	636	18	602	24	199	10	487	20		P46354	punA	550	18	431	24
P39142	pdp	769	15	506	12	705	14	634	19	410	16	618	20		O31632	metC	546	17	449	19
P07343	fumC	768	25	271	9	1105	33	958	35	291	14	1313	50		O32169	metN	542	23	414	22
P49852	hmp	763	25	254	8	429	18	688	36	214	8	320	18		P28264	ftsA	542	14	448	16
P21471	rpsJ	758	29	195	13	538	19	638	35	192	23	539	28		O34348	yfmC	541	15	437	15
P42974	ahpF	754	28	160	10	1003	36	717	33	119	13	813	41		P54941	yxeB	538	24	337	28
P70999	speB	750	20	272	5	466	11	646	21	229	5	377	11		P05653	gyrA	537	20	394	32
P39605	nfrA1	748	23	190	9	368	10	653	25	167	10	367	14		P37251	ilvB	537	25	320	25
P94463	fmt	748	21	283	9	593	17	563	21	199	9	464	18		P80240	greA	536	22	312	22
C0H444	ypzG	746	12			298	5	890	23			419	18		P21466	rpsD	528	32	615	73
P06224	sigA	743	22	159	7	686	23	573	23	106	8	472	24		O07542	yheA	526	20	346	21
O35023	sodF	741	29	465	20	933	43	384	31	247	22	470	43		P39778	clpY	525	20	352	22
P12425	glnA	735	27	487	18	1036	41	517	33	320	19	634	41		P71018	plsX	524	21	376	22
O34944	ytjP	734	22	179	5	519	19	613	22	150	8	376	19		A3F462	gudB	524	14	382	18
O07634	ylaJ	733	18	462	16	898	23	632	21	375	22	722	27		O34459	hisZ	521	16	440	16
O31625	spoVIF	728	18	269	9	578	16	635	23	181	10	460	20		P21476	rpsS	518	18	370	27
P81101	frr	726	28	334	10	768	31	529	35	232	13	455	38		P23630	lysA	509	13	408	13
P20166	ptsG	725	19	106	6	495	18	578	21	68	6	349	19		P11998	ribH	507	28	317	28
P29726	purA	723	19	483	15	692	27	556	22	352	18	468	28		P20282	rpsM	504	32	281	38
P0CI74	gpsB	722	23	197	7	185	7	606	23	165	8	166	8		P14949	trxA	490	17	332	20
Q45537	cotJB	720	20	587	15	831	21	612	24	526	20	684	21		O34529	pfkA	487	12	398	15
O31498	ligA	719	27	462	18	1026	31	530	37	260	21	722	38		P37252	ilvH	486	20	321	21
P12048	purH	718	23	414	12	616	20	532	23	326	12	442	20		P28015	spoVG	485	20	363	20
P40778	murC	716	19	340	10	569	17	645	23	279	11	464	18		P53558	bioD	484	15	301	16
O07919	yraG	701	12	66	3	181	6	635	15	46	3	131	6		P71021	divIVA	484	21	356	22
P46905	yccK	701	17	182	4	175	6	735	19	143	4	161	7		O34912	hisI	481	10	352	10
P39644	bacG	698	16	35	2	361	10	597	16			263	10		C0SP94	yhfQ	475	15	319	15
P46920	opuAA	698	28	424	14	1113	33	497	36	309	21	848	41		P49786	accB	475	16	386	16
O32076	yuaG	697	24	260	7	1057	29	487	25	224	10	779	33		P13800	degU	473	19	366	22
P46922	opuAC	697	18	90	4	388	12	558	24	54	10	263	20		O34962	ytsJ	463	24	316	24
P70998	speE	690	25	219	10	380	17	558	28	208	14	271	19		O32243	opuCC	462	9	393	9
O34962	ytsJ	689	24	373	13	392	19	590	28	262	15	455	24		P22326	tyrS1	462	18	325	18
O34824	glmM	688	26	326	8	713	27	537	28	255	8	543	28		P40778	murC	461	18	335	20
P42962	ycsE	684	14	518	10	576	11	520	14	430	11	488	12		P46919	gpsA	460	13	356	15
P54382	folD	684	23	603	16	741	22	490	24	494	18	597	22		P19670	murAB	459	10	392	17
P54597	yhcM	683	19	143	2	847	18	597	31	136	4	692	24		P37494	yybJ	459	15	303	18
P28366	secA	682	27	263	11	401	14	469	30	183	12	285	16		O34743	ylbA	458	12	333	12
O34842	mhqD	677	10	108	1	349	6	583	10	108	1	310	6		P39216	tlpA	455	26	244	29
O31716	ykpA	675	21	247	10	729	21	459	22	170	10	551	24		P54531	yqiT	454	25	227	28
O07949	yraF	666	9	287	6	506	8	656	13	265	10	502	11		P36843	argJ	453	15	365	22
P42920	rplC	654	15	297	8	614	12	835	38	288	15	814	34		P39158	cspC	453	10	337	10
P21472	rpsL	653	15	241	7	310	14	697	19	200	11	207	19		P71077	yukL	453	18	329	20
O05240	yugK	651	23	345	18	929	27	460	26	202	19	669	32		O32076	yuaG	451	21	291	21
Q45480	ylyB	651	13	124	4	555	10	560	15	96	6	496	13		O31852	cwlS	450	19	253	22
O31742	rplS	648	31	471	23	733	35	369	32	221	23	386	35		P45693	spoVS	447	8	368	8
P32727	nusA	648	22	204	17	631	29	490	25	133	20	426	31		P80862	serC	447	16	327	20
P54475	cshB	644	22	295	9	638	20	458	22	211	12	465	22		P37490	yybN	445	11	560	18
P71018	plsX	644	24	242	7	373	15	501	25	173	7	254	16		P50843	kduI	444	12	342	12
P39914	ytxJ	643	17	219	5	235	8	593	19	216	6	196	9		P80870	yugI	443	19	289	19
O07513	hit	642	18	268	9	406	11	531	21	242	12	400	14		Q798N0	yukK	443	20	340	22
P24136	oppD	642	25	134	11	844	33	460	25	89	12	568	34		P08164	nadE	440	9	362	9
P20282	rpsM	639	29	412	24	556	30	339	33	163	26	266	31		P40780	ytxH	440	19	308	20
P46919	gpsA	632	13	366	8	362	9	540	14	312	8	285	9		P53557	bioB	439	24	238	29
P71088	spo0M	631	22	366	11	731	19	462	25	281	11	580	20		P54381	glyS	432	20	296	20
O34948	ykwC	627	12	361	7	422	9	579	12	322	9	378	12		P08066	sdhB	425	21	298	22
O31755	proS	626	20	222	9	1030	28	534	31	162	14	828	38		O07621	hemAT	420	17	321	21
I3QBX8	rpoB	624	29	573	26	851	37	379	31	351	27	481	39		O32157	frlB	419	14	309	14
P18157	glpK	622	19	199	9	604	21	487	20	111	10	388	21		P21470	rpsI	414	14	644	43
P96613	murF	622	14	97	3	185	8	483	20	65	7	112	17		P42963	ycsF	414	11	349	13
P40780	ytxH	621	23	69	5	183	8	458	26	46	5	133	9		O31710	yknX	413	12	335	12
P54379	csgA	619	12	26	1	150	5	540	12			126	5		P18159	pgcA	413	27	210	28
P80871	ywrO	616	12	250	8	549	15	577	15	212	9	457	16		P39610	pdxK	411	14	335	14
O34529	pfkA	607	16	272	5	794	20	560	18	238	7	676	22		P37945	lon1	409	14	279	18
P39149	upp	607	14	113	5	214	9	514	14	95	6	152	9		O34722	yfmG	405	18	345	18
O07542	yheA	600	21	168	4	784	28	401	21	125	5	480	27		P39644	bacG	405	14	306	19
P09339	citB	599	17	179	7	469	19	494	20	135	8	315	20		P22250	gltX	404	13	325	13
P39793	ponA	599	22	301	9	503	17	432	23	215	11	333	17		P25971	pyrF	404	16	308	16
P37518	ychF	598	19	246	12	528	15	502	21	227	17	436	17		P94421	yclQ	402	19	245	21
P39634	rocA	598	14	133	5	1239	26	522	16	111	9	1065	28		P38493	cmk	401	15	278	15
O31593	yhbJ	597	26	274	9	1135	46	384	26	196	9	805	46		C0SP93	accD	398	14	317	14
P51785	ilvD	597	17	123	2	553	19	505	19	113	5	457	22		O31774	rny	398	14	271	18
O07603	yhfE	596	12	256	9	511	14	495	13	183	9	378	14		O34538	ycdA	392	15	284	17
P21473	rpsO	594	9	485	8	123	5	862	18	520	12	209	12		O07609	yhfK	390	11	283	12
P21474	rpsP	593	17	417	18	627	21	672	28	372	22	655	35		O31461	ilvE	385	12	285	12
O32089	yuzC	592	17	403	12	391	13	688	24	405	20	572	21		O07587	yhdR	384	20	174	20
O34423	yjqC	589	20	389	16	312	12	618	31	256	18	226	16		O34847	accA	384	12	280	13
P12047	purB	587	22	499	18	935	26	415	23	356	20	705	28		P49778	efp	381	23	204	24
O06747	yitL	585	14	81	2	211	6	476	14	75	2	179	6		P39596	efeM	380	17	234	18
P49786	accB	580	12	178	3	462	11	542	13	161	3	401	11		O31766	ymfH	378	12	290	15
P71019	fabD	575	17	223	8	533	19	459	17	178	9	372	19		A3F3E2	hbs	378	15	603	67
P08164	nadE	574	14	302	7	598	10	583	17	351	10	721	14		O32101	yueB	372	18	260	20
P19947	rpmD	573	15	460	14	569	16	422	16	359	17	390	17		O35007	yvrP	372	10	314	10
P24137	oppF	572	8	207	5	797	15	511	8	176	6	703	15		P37949	lepA	370	11	317	11
O07607	yhfI	571	11	393	13	324	9	469	11	279	14	230	9		P70974	rplM	368	30	182	42
O34746	fabHA	571	19	131	8	413	16	415	19	69	10	262	17		P37810	atpG	365	13	263	14
O32232	est	570	15	146	5	152	8	458	15	112	5	115	8		P81100	yceC	365	16	237	16
C0JBR7	gyrA	570	18	273	7	841	26	432	25	204	11	633	30		P54377	gcvPB	363	10	308	12
P45872	prfA	568	18	199	6	274	6	461	18	192	10	229	7		O32028	mtnN	360	10	243	13
O34443	apt	564	18	281	11	407	11	421	24	195	14	309	17		A3F3H0	aroH	358	13	213	13
O31749	pyrH	554	17	234	7	486	16	624	20	236	8	510	19		P37528	pdxT	357	13	271	14
P37528	pdxT	547	9	235	4	444	8	484	9	203	4	374	8		P50620	nrdE	357	21	211	35
P37512	yyaL	542	20	258	9	826	28	426	24	199	13	660	30		P80858	leuC	357	11	278	12
P55180	galE	541	16	176	5	488	12	429	17	150	5	417	12		O32264	yvcT	356	10	315	11
O34645	melA	529	17	142	5	480	13	381	19	100	5	368	13		O31801	yncF	355	6	299	6
P05652	gyrB	529	19	141	5	274	13	335	22	95	6	147	16		O07598	yhaA	349	9	281	14
O32073	ytzC	526	16	365	13	813	24	415	18	231	15	589	25		Q03523	murE	349	13	273	17
P54448	yqeC	524	17	204	9	264	14	361	17	129	9	157	14		P96613	murF	348	14	232	20
P45693	spoVS	523	9	152	5	373	7	438	11	129	8	337	10		O34703	yjoB	346	10	261	10
P10725	alr1	522	11	40	1	201	4	439	12	40	3	181	5		P71067	lutP	345	11	274	14
P54155	msrB	519	13	102	2	166	5	463	13	97	2	146	5		O34824	glmM	344	16	231	20
P18158	glpD	517	17	180	7	597	26	390	20	122	8	401	28		P80643	acpA	343	17	160	17
P80880	trxB	517	22	436	12	609	20	381	23	320	12	420	20		P20691	aroA	342	10	264	17
A3F349	panB	516	10	203	3	638	14	462	10	183	4	559	14		O34768	ydjE	341	17	213	19
P30950	hemB	513	14	161	7	235	13	434	18	110	9	145	16		P12464	rpoE	340	6	293	6
P38049	hmoB	510	10	241	6	255	8	456	12	196	6	214	9		O34925	deoD	338	13	258	13
A3F3A1	qcrA	507	10	159	4	624	21	417	10	138	4	486	21		P31102	aroB	337	12	237	14
P71079	fabL	506	11	254	8	496	10	420	11	212	9	402	12		O31562	yfiT	335	6	295	6
O06986	yvdD	505	7	107	1	272	4	530	10	107	2	247	5		O32052	yrbF	334	6	283	6
P94494	alr2	503	17	225	10	360	14	383	18	165	10	255	15		P37472	hprT	334	15	240	15
O34812	yfmJ	501	17	340	11	518	18	382	19	391	15	441	21		P05649	dnaN	333	19	157	19
O32160	yurS	499	20	197	8	334	15	367	21	148	8	249	16		P18186	argF	332	11	224	13
Q06320	cwlC	497	13	150	7	878	23	411	13	108	7	695	23		P30949	hemL	331	11	255	12
O32201	liaH	493	12	132	3	274	10	416	14	129	5	210	11		P54464	yqeY	329	11	215	12
P54501	yqgX	492	8	127	2	158	4	439	13	119	4	133	8		P36839	argD	328	12	252	12
P54608	yhcX	492	15	98	5	308	14	356	15	64	6	186	14		P45872	prfA	328	13	258	14
P37538	yaaQ	491	13	143	5	221	9	362	14	108	5	122	9		O34520	hisG	327	16	213	16
P38050	pbpF	491	13	238	6	302	9	362	15	176	6	229	11		O54408	relA	327	13	245	20
A3F364	dapB	491	12			166	9	420	15			101	9		P81102	yodC	327	15	187	15
P32731	rbfA	489	16	213	7	210	13	351	18	137	7	81	13		P32727	nusA	326	15	194	18
P46343	phoH	489	14	360	11	281	7	431	15	274	11	223	7		P42974	ahpF	326	22	132	25
C0H402	ykzP	488	19	45	3	405	12	409	19	44	3	327	12		P55342	bshC	325	12	267	12
P54469	yqfD	487	14	53	2	324	9	397	15	43	2	249	9		O07605	gltT	324	10	239	12
O35011	rpoZ	485	14	315	8	553	13	383	18	211	16	417	21		P39793	ponA	323	17	176	18
Q796Y8	ygaF	485	12	131	4	493	13	390	13	100	4	381	13		P46208	htpG	323	11	250	17
P42976	dapB	483	11			142	8					85	8		P37580	fhuD	322	10	237	12
P49814	mdh	482	12	265	10	526	16	551	18	251	14	553	22		P04948	thrB	321	17	200	20
C0H443	ypzF	479	14	102	3	200	5	537	21	120	5	249	11		P94544	polX	320	11	235	12
O32052	yrbF	479	7	361	4	173	2	419	8	319	4	167	3		P94521	ysdC	318	12	226	15
P80238	ydaG	477	17	107	6	358	11	445	21	74	7	265	12		P12041	purQ	316	43	63	43
O34924	ytoP	471	8	118	3	332	10	434	10	104	4	263	12		O34981	dapH	315	13	213	13
P37565	hslO	471	19	296	7	709	22	358	24	276	11	525	25		P39062	acsA	315	17	187	17
P42408	yteA	471	17	325	11	294	9	386	17	273	11	257	9		O31458	gamA	314	11	203	11
O34355	ytcJ	469	13	126	2	266	7	354	15	144	4	207	12		P32959	pbpE	314	15	186	16
P17921	pheS	469	16	243	7	253	12	339	18	203	8	163	15		P37455	ssbA	312	10	226	10
P71084	gsaB	469	9	63	1	533	13	406	12	63	2	416	15		P42924	rplW	312	16	173	20
C0SP93	accD	468	22	155	9	303	13	352	26	127	10	251	18		P05648	dnaA	311	16	207	16
P42924	rplW	467	22	329	9	319	14	238	22	222	11	194	17		O34919	yosS	310	5	266	5
C0SP90	ythA	466	11	355	5	286	6	379	11	307	7	229	7		P39149	upp	308	13	228	13
P42305	dbpA	466	15	255	11	291	10	330	17	161	15	219	11		P39586	ywbC	307	10	237	10
P54532	buk	464	13	55	3	221	9	385	15	46	6	175	9		O34651	hisD	305	18	200	19
P45913	yqaP	463	14	293	8	492	18	314	15	208	11	311	19		P42062	appB	303	9	234	9
O31806	yndB	462	10	304	8	305	7	383	11	264	8	258	7		A3F3G3	hisC	302	14	214	14
Q01465	mreB	462	14	140	9	587	19	412	16	79	12	432	24		O31669	mtnD	301	7	255	8
P16450	gerD	461	16	245	9	512	12	340	16	183	10	422	13		P55180	galE	301	10	247	10
P32395	hemE	460	12	95	4	78	6	386	14	63	5	52	6		O34745	yodF	299	12	146	12
P39116	pel	459	17	32	1	223	8	437	20			197	9		P15874	grpE	299	11	219	12
P46323	cinA	459	10	37	1	137	4	402	10	134	3	146	5		A3F3G9	trpE	299	11	231	13
O31689	ykvY	456	11	199	7	264	8	358	11	141	8	203	8		Q799J8	yhaA	299	8	244	14
F2ZAC9	purH	456	10	212	6	375	11	373	10	182	6	306	11		O34577	cysC	297	11	225	16
O34847	accA	454	13	120	4	392	10	390	17	110	7	347	11		P55872	infC	296	14	192	18
P37941	bfmBAB	454	17	236	5	453	17	337	19	195	7	320	19		O05188	orf2	296	5	278	7
O31533	yetF	452	14	116	4	299	9	335	14	90	5	220	10		P46326	yxbB	295	3	281	3
O34470	ylbL	450	16	127	6	340	14	297	19	95	7	246	15		P94428	gabD	295	10	219	12
P08877	ptsH	448	11	546	12	968	17	714	34	538	23	1253	44		A3F3G4	trpA	290	10	237	11
P94358	aldY	444	16	68	4	260	12	334	31	45	8	198	86		O31806	yndB	289	9	236	9
O34782	yvrD	441	14	335	9	308	10	318	14	246	9	249	11		P03963	trpE	289	9	224	10
O34599	iscS1	439	15	134	5	316	8	348	15	96	5	270	11		P0CI73	glmS	287	13	211	21
Q45535	cotH	438	22	228	12	534	23	272	23	124	12	330	23		O07513	hit	286	16	159	16
P37942	bfmBB	433	13	197	8	490	13	361	13	131	8	371	14		Q03222	rho	286	9	224	9
P54585	yhcA	433	13	127	3	124	5	294	14	105	3	81	5		O35022	azoR1	285	28	138	28
A3F3H2	aroF	432	15	196	5	333	12	348	15	155	5	252	14		P46353	drm	285	8	212	11
P39121	deoC	430	14	308	10	170	6	268	15	190	10	128	8		O31724	ylmB	284	14	162	17
P50843	kduI	430	17	138	4	342	11	306	18	118	4	252	11		O07585	yhdP	283	9	201	13
P37812	atpC	428	10	254	5	431	7	360	10	224	5	390	8		O34861	yoaC	283	9	223	12
P80242	ohrB	428	7	81	3	213	5	378	7	67	3	192	5		P94463	fmt	283	10	180	10
P0CI73	glmS	426	10	274	7	133	5	352	11	240	7	99	7		O34815	yoaD	282	7	228	7
O34484	mapB	424	13	91	5	125	6	341	16	70	5	88	8		P37552	yabJ	282	7	236	7
P38493	cmk	424	15	131	5	435	10	311	15	101	5	329	10		P12043	purM	281	15	224	25
P39815	trmFO	423	13	94	3	208	8	364	13	84	3	176	8		P13799	degS	281	12	208	12
O32128	yutC	421	15	96	4	310	9	313	15	82	4	238	9		P05652	gyrB	280	12	200	12
P96728	ywsA	421	12	347	14	419	17	309	12	214	14	263	17		P37538	yaaQ	279	12	210	13
P37967	pnbA	419	9	112	4	158	5	348	11	90	4	127	8		O31668	mtnB	278	4	240	4
P50736	ypdA	419	10	212	7	407	12	351	11	153	7	328	12		O34943	ytpR	278	11	179	11
P13792	phoP	418	8	105	2	146	3	370	8	95	2	127	3		P13714	ldh	275	9	217	9
P31845	spoVAF	418	14	24	2	115	6	326	14			73	7		P39581	dltA	274	9	184	9
P37472	hprT	417	17	263	12	422	16	283	17	200	13	298	18		P37946	ilvA	271	19	149	19
P94549	fadB	414	14	177	8	314	11	289	15	99	8	240	11		P39802	cheW	270	16	172	16
O34940	yvrE	412	16	85	5	313	13	283	18	52	7	215	15		O34580	pcrA	268	13	165	15
O32090	pncB	411	11	210	4	400	9	315	14	189	5	333	11		P54475	cshB	267	13	175	13
P54550	namA	411	14	188	5	733	20	259	15	150	5	547	20		O31571	yfhC	265	13	154	13
O31570	yfhB	410	10	61	2	110	3	320	10	50	2	97	3		P14194	ctc	265	6	217	6
P13484	tagE	410	10	100	3	160	4	371	14	86	4	126	6		P29072	cheA	264	14	153	14
P19946	rplO	410	12	99	5	185	8	406	21	112	14	300	24		P54983	amhX	264	9	192	9
P45947	arsC	409	8	160	3	577	13	337	8	141	3	445	13		C0SP82	yoaE	263	7	214	8
O07572	yhjR	405	12	298	9	463	11	289	12	222	10	358	11		O34738	ykoE	263	4	248	4
O34967	rpmE2	405	12	405	11	936	25	324	14	323	11	893	38		P21471	rpsJ	263	19	365	43
Q45065	yneT	404	12	161	5	253	8	267	12	127	6	215	9		P28368	yvyD	262	11	166	11
P54154	msrA	401	10	184	2	270	7	323	10	178	2	222	7		O31581	yfhM	261	7	219	7
O31581	yfhM	398	9	187	5	552	16	324	9	156	5	431	17		P42182	era	260	6	214	6
O34741	bceB	398	11			77	2	328	17			73	10		P80244	clpP	260	14	160	14
P49851	ykhA	398	8	102	1	248	5	344	8	102	1	217	5		P37537	tmk	259	7	186	7
O34925	deoD	397	14	261	5	474	11	333	18	236	6	461	13		P34957	qoxA	258	8	233	9
P42060	rplV	396	9	248	7	569	13	442	14	210	9	481	14		P50848	ypwA	257	13	140	13
P37495	yybI	395	11	398	12	257	6	321	13	303	13	202	6		P39645	ywfI	256	10	198	11
P80870	yugI	395	12	191	5	185	7	334	12	144	5	135	7		P23966	menB	255	9	165	9
P54607	yhcW	394	13	106	4	263	6	316	13	67	4	207	6		P37551	purR	255	8	194	8
P51835	ftsY	392	13	302	9	475	13	255	13	217	9	336	13		P80879	dps	255	12	179	13
P14802	yoxD	391	11	509	13	441	12	283	19	367	16	316	16		O31709	yknW	253	6	217	6
P37557	yabO	389	9	84	2	195	4	315	9	78	2	163	6		O07603	yhfE	252	16	153	16
P37949	lepA	389	14	157	3	328	8	278	15	149	4	257	9		O34328	gmk	251	7	186	14
P80886	sucC	388	14	407	11	859	26	287	15	298	11	623	27		P14192	glmU	251	4	230	4
P30949	hemL	384	15	189	8	468	16	278	15	114	9	346	20		P37541	yaaT	250	9	167	14
P39071	dhbA	383	7	70	1	159	4	339	7	70	1	132	4		O05518	tsaD	248	7	167	10
P94558	ysnA	383	8	95	2	230	6	346	11	86	2	192	7		P54465	yqeZ	248	9	191	9
P39645	ywfI	382	13	108	3	482	16	295	14	102	3	364	16		P33189	yhxA	247	8	177	9
P26902	dppA	381	13	69	3	358	13	315	13	46	3	284	13		P39121	deoC	247	9	145	10
Q45495	defB	381	17	48	3	418	18	220	17	46	4	221	18		O34443	apt	246	8	180	12
P37810	atpG	380	17	236	9	434	16	208	17	171	9	283	17		Q00777	proG	245	7	173	8
Q08310	cotW	380	15	34	3	393	12	278	15	33	3	263	12		P20964	obg	244	9	178	9
P51831	fabG	376	22	239	11	789	30	354	26	175	13	733	35		P28611	motA	244	7	185	7
Q59250	ptsX	376	8	72	3	295	9	298	8	53	3	217	9		P54569	yqkF	244	7	180	10
O32229	yvaG	374	10	160	4	341	9	444	14	97	9	294	12		P55874	rpmI	244	9	131	9
P54378	gcvT	374	7	192	3	495	17	310	8	171	4	330	19		P37464	serS	243	9	158	11
P54534	yqiW	374	16	255	12	213	9	249	17	166	14	142	9		O32223	iolW	240	8	196	8
O34934	nadK2	373	12	136	3	478	11	297	16	117	8	405	15		O34944	ytjP	240	8	191	8
O31740	rimM	372	13	112	5	211	6	260	15	64	5	168	8		P39138	rocF	240	7	205	7
O06746	yitK	371	13	171	5	140	5	284	14	155	5	109	6		O35011	rpoZ	239	10	175	11
O31473	ycgI	371	5	114	2	44	2	335	5	107	3	37	2		P39156	ywlF	239	10	144	10
P24281	yaaK	371	6			373	7	340	7			324	7		P39821	proA	239	11	146	14
Q04795	dapG	371	6	196	3	181	7	343	6	186	3	134	8		O31665	mtnE	237	10	157	10
P37474	mfd	369	18	383	15	541	19	473	24	295	16	389	21		Q9KWZ2	nadC	237	4	202	4
O31754	rasP	368	10	88	2	279	8	300	10	77	2	221	9		P39214	mcpA	235	18	105	20
O32066	ytzH	368	12	87	4	362	9	292	13	40	4	337	10		P17904	rsbW	232	11	164	11
P18579	murB	368	9	26	1	96	7	297	13			60	9		P18157	glpK	229	7	159	8
P19465	folE	368	14	102	4	280	10	259	17	77	4	189	11		O31662	mtnA	228	14	134	14
P36949	rbsB	368	11	199	8	514	16	249	17	117	12	320	19		O32106	pepA	228	7	183	7
Q7WY75	sspK	368	15	162	8	199	9	243	17	73	8	125	11		P12040	purN	228	6	154	6
O34527	cymR	367	6	223	4	203	2	343	6	242	5	290	4		P39762	ampS	228	7	167	7
O34859	ku	365	13	289	14	387	15	265	16	187	16	255	17		O31657	htpX	227	8	209	8
P08750	dacA	362	9	160	7	74	7	304	10	120	8	51	9		O34442	mgtE	227	5	185	6
P28599	groS	359	13	419	12	639	22	259	14	295	14	440	22		O34588	ykuJ	227	13	170	13
P46328	yxbD	359	9	101	4	262	9	301	14	71	6	202	13		O34667	luxS	227	6	184	7
O34805	yvrC	358	9	167	5	139	3	310	9	149	5	126	3		P42971	pbpC	227	6	175	7
P37455	ssbA	357	15	145	4	262	9	211	15	116	5	200	9		P50743	der	227	7	158	8
P16304	adk	354	11	94	4	351	11	269	12	69	4	233	11		O34689	mhqA	226	7	170	7
P36945	rbsK	354	12	193	6	337	13	274	15	157	6	237	15		O34751	yloV	226	7	192	8
P37548	yabG	353	15	142	5	266	9	266	15	99	6	360	12		O34894	ezrA	226	10	181	15
O32054	queA	352	10	202	7	190	8	277	12	142	8	130	10		P54169	ypgR	226	9	157	22
P54569	yqkF	348	13	99	4	259	8	261	16	80	4	183	11		O32231	rnr	225	12	170	24
O34717	fadH	347	15	31	1	222	10	282	17	31	2	130	10		O34924	ytoP	225	10	137	11
O32158	yurQ	346	11	214	7	188	5	256	12	141	7	130	5		P39157	ywlG	225	2	208	17
O07615	yhfP	345	9	59	3	397	9	247	9	46	5	333	11		P54512	mntR	225	5	208	5
A0A0A1HAY4	yjbW	345	17	258	10	770	25	372	24	299	16	648	33		Q02112	lytA	224	10	122	10
O31535	yetH	344	4			117	2	329	4			113	2		P25811	mnmE	221	10	148	18
O07584	plsC	342	14	58	3	291	11	245	15	37	3	206	11		P94512	ysaA	221	8	146	9
O34863	uvrA	342	12	188	8	122	7	232	19	161	16	89	15		O34358	htrA	220	10	180	10
O34570	ytlP	341	7	98	2	315	8	323	8	93	3	257	8		Q08352	ald	220	11	146	11
P46911	qcrA	341	7	79	1	386	13	269	7	79	1	282	13		A3F3G2	tyrA	220	15	123	15
O34334	yjoA	340	8	70	1	307	8	292	8	70	1	254	8		P54482	ispG	218	11	141	11
O34588	ykuJ	339	14	81	4	653	27	256	14	60	4	423	27		P39760	ktrC	217	10	129	10
P39610	pdxK	339	11	105	4	204	6	294	14	87	4	180	6		O31723	ylmA	216	10	143	12
P25813	rsmG	338	7	55	2	155	3	273	8	49	2	130	4		C0JBR7	gyrA	216	9	161	16
P55873	rplT	335	22	135	7	384	16	102	23	59	8	242	16		P28366	secA	214	18	87	19
P42182	era	334	8	197	6	207	6	269	15	152	10	149	7		P68729	argB	214	11	151	12
O34816	ykuD	332	7	186	5	162	4	286	7	167	5	146	4		P39217	tlpB	213	12	124	14
P12873	rpmC	332	11	269	9	569	15	345	24	305	16	567	27		P54380	glyQ	213	12	140	12
O54408	relA	328	11	64	2	329	7	272	13	58	4	283	8		O34683	hisB	209	8	174	8
P94545	mutSB	328	7	92	2	138	5	249	13	79	2	111	7		P28619	rph	209	4	198	6
O31796	hfq	324	7	69	2	470	11	277	12	72	5	359	15		P0CI74	gpsB	208	4	190	4
O34743	ylbA	324	7	136	6	171	7	257	7	101	6	123	8		P54159	ypbR	207	11	128	18
O34969	yfjR	324	8	102	5	360	12	269	10	83	7	281	16		P23448	fliG	206	7	145	11
P37954	uvrB	322	11	22	2	119	9	236	22			59	15		O34565	hisH	205	5	188	5
O32218	bdbD	318	7	168	5	156	5	296	7	147	6	129	5		P16524	patA	205	15	129	15
O34750	yfmL	318	13	49	5	258	9	273	14	30	6	189	9		P54470	yqfL	205	9	118	9
P45868	maeA	318	5	230	3	403	7	259	13						P54563	yqjZ	205	3	186	3
C0SPB1	yukJ	315	11	89	5	330	14	254	11	44	6	199	14		O31764	ymfF	204	10	150	12
O31803	yncM	315	9	271	9	201	5	265	9	199	9	158	5		P24136	oppD	203	18	103	26
O31824	nrnB	315	6	252	8	217	6	290	6	221	9	178	8		P54519	yqhY	203	8	136	8
P39840	galM	315	15	115	7	173	10	210	16	81	8	102	11		P94459	ppsD	202	6	184	33
F2ZA39	gyrA	315	9	77	3	347	13	240	11	65	5	264	15		A3F3G7	trpC	202	12	101	20
O06973	yvcJ	314	6	78	1	270	5	248	7	78	1	196	5		O31498	ligA	201	8	148	20
O32072	ytwF	313	5	56	2	229	5	293	5	42	2	204	5		O35046	yocD	201	9	157	9
P94428	gabD	313	9	258	7	386	11	235	12	187	10	294	12		P12045	purK	201	6	156	9
O31589	yhbB	312	9	141	4	269	7	235	11	112	4	220	7		P12669	nin	200	4	168	4
P32726	rimP	311	8	354	11	288	13	286	9	277	11	222	13		P54510	yqhL	200	7	162	7
P46899	rplR	311	14	301	10	472	18	141	16	219	12	418	25		P54518	yqhT	200	8	158	8
P54477	yqfT	311	10	344	12	364	13	235	12	246	13	252	14		O34996	polA	199	13	127	13
Q03522	murD	310	8	106	5	291	9	243	9	74	6	211	11		P96612	ddl	199	11	123	20
O32214	cysJ	309	8	44	2	98	5	292	11	30	2	86	9		P39771	purT	198	8	156	11
P54377	gcvPB	308	5	180	4	557	11	277	6	151	4	458	12		P05654	pyrB	197	8	137	9
P54374	aroE	307	8	63	2	137	7	271	8	58	2	133	8		P51835	ftsY	197	8	119	8
P80643	acpA	305	16	169	11	360	18	154	18	111	12	159	18		P54592	yhcH	197	5	150	5
O31659	ykzE	304	9	242	7	258	8	339	17	241	13	348	17		Q45495	defB	197	9	109	9
O32028	mtnN	304	7	186	5	301	7	262	8	159	6	247	7		O34628	yvlB	196	13	116	13
P31104	aroC	304	11	141	3	185	7	258	11	117	3	150	9		P37478	walR	195	3	178	7
O07516	yhaH	302	10	143	3	248	7	230	10	126	3	196	7		Q02115	lytR	195	6	169	6
O06010	yraD	300	5	28	1	305	5	272	5	28	3	284	5		Q59250	ptsX	194	8	126	8
O07597	dat	300	9	21	1	118	5	222	9	32	3	83	5		O31771	ymfM	193	6	159	7
O31777	kbl	300	8	81	4	824	22	259	9	55	4	656	22		P25996	pyrD	193	6	165	7
P54454	yqeI	300	12	148	6	334	10	238	12	135	6	273	10		P54421	lytE	193	15	106	21
P54464	yqeY	299	10	167	5	470	9	191	10	128	6	411	9		P31103	ndk	192	20	69	21
Q03524	spoVD	299	9	190	8	228	7	214	10	126	8	163	11		P42060	rplV	192	11	587	42
O34667	luxS	298	8	110	3	132	2	236	8	91	3	122	2		P54374	aroE	192	5	157	7
O34305	ytoQ	297	8	99	2	192	4	266	8	86	2	166	5		P54952	yxeM	191	6	132	6
P37553	fin	296	3					291	4						O31796	hfq	190	9	98	17
P42084	hutI	296	6	104	4	496	11	264	6	82	5	428	11		O35033	coaBC	190	4	150	5
P28619	rph	295	7	141	3	254	6	229	13	128	4	207	10		P16336	secY	190	7	135	7
Q03523	murE	295	7	108	5	205	10	254	12	104	10	148	15		P37814	atpF	189	17	70	18
Q2XNC5	rpsL	294	3			39	2	475	7			37	4		O07584	plsC	187	9	115	9
O34943	ytpR	292	13	187	8	351	15	178	13	104	8	221	15		O31749	pyrH	187	9	154	12
P37955	splA	292	5	170	3	168	2	269	5	165	3	162	2		O34589	ykuP	187	4	148	4
P26899	ansB	290	7	123	5	285	9	249	8	106	8	246	11		O31712	yknZ	186	8	140	9
P40779	ytxG	288	11	185	5	344	9	264	13	143	5	269	10		P20692	tyrA	186	12	118	12
Q08352	ald	288	10	52	1	247	8	223	10	52	1	195	9		P70962	rapB	186	4	153	4
Q45499	suhB	288	7	141	4	104	3	233	12	114	6	105	6		O31689	ykvY	183	9	127	10
O35006	hisA	286	9	179	5	295	6	255	11	149	8	251	8		O34660	dhaS	183	10	120	10
P39790	mpr	285	4	47	3	241	5	261	5	36	3	210	5		P54167	metAA	182	8	123	11
P40769	yhfN	284	9	103	2	324	9	232	15	96	4	275	10		O34334	yjoA	181	4	165	4
P94573	ywoC	283	11	133	5	311	8	259	13	98	5	231	8		O34434	ydjG	181	8	133	8
Q45498	yktB	282	8	91	2	442	11	241	10	87	2	365	11		P54532	buk	181	7	150	13
O07939	yisT	278	5			94	2	260	5			89	2		P05657	rpmA	180	11	545	41
O31572	yfhD	278	21	107	4	141	9	231	29	142	17	169	19		P08750	dacA	180	15	77	18
O34697	bceA	276	11	63	2	167	5	190	18	56	5	125	11		O07020	lutA	179	9	113	12
P13800	degU	276	5			120	4	252	5			101	4		O34966	znuA	179	5	153	5
O31699	ykuV	274	11	31	1	35	3	215	12			22	5		P26497	spo0J	179	9	118	9
P71031	sspO	274	6	78	2	224	5	475	20	346	14	427	16		O06986	yvdD	178	5	146	5
Q45066	parC	273	8			89	4	215	9			60	4		O07521	yhaM	178	9	107	20
P12013	gntZ	272	11	205	9	367	14	192	11	143	9	272	14		P23715	argC	178	10	114	10
P42297	yxiE	272	9	132	5	220	8	200	10	110	6	168	10		P27623	tagD	178	9	72	14
C0H461	yrzQ	271	6			1864	47	377	13	39	2	1599	53		P94388	cah	178	8	123	12
P50848	ypwA	271	14	95	4	317	12	185	14	58	4	171	14		O34863	uvrA	177	12	111	21
O34751	yloV	270	9	156	5	181	5	216	9	136	5	161	5		P37585	murG	177	10	125	16
O34912	hisI	268	6	86	3	115	2	188	7	68	4	100	3		P54501	yqgX	177	6	152	7
P17620	ribBA	267	9	68	3	101	5	194	10	52	4	81	5		Q03522	murD	177	6	139	6
Q03222	rho	267	9	120	4	418	13	211	10	87	4	311	16		P38049	hmoB	175	6	139	6
P34956	qoxB	266	11	181	6	337	11	229	11	143	6	268	11		P37105	ffh	174	10	134	11
P94544	polX	266	5	68	1	297	8	224	8	68	2	221	11		P54534	yqiW	174	6	135	6
P94424	nfrA2	265	8	145	2	137	2	237	9	152	5	138	4		O31630	yjcH	173	6	143	8
O34928	pdaA	264	11	242	8	247	8	187	12	184	8	185	9		O32239	yvaQ	172	4	147	5
P28367	prfB	264	9	73	5	519	17	186	11	45	7	381	18		O34600	nrnA	172	8	144	8
O06011	yraE	263	6	86	1	90	4	217	8	86	1	72	4		P37522	soj	172	7	120	7
P94507	uppP	263	5	129	3	143	3	234	5	115	3	120	3		P39814	topA	172	7	128	9
O05246	yugN	262	6	460	10	274	7	238	6	419	10	232	7		P46328	yxbD	172	2	184	4
O34328	gmk	262	10	203	7	420	13	179	14	135	9	323	17		P53560	ytbQ	172	8	124	15
Q08312	cotZ	261	4	177	5	214	5	403	11	212	7	273	10		P71084	gsaB	172	4	152	6
Q7WY69	sspN	261	17			22	1	343	45	23	1	118	18		Q45593	yydI	172	6	122	7
P46208	htpG	260	9	54	2	415	11	199	10	44	2	309	11		A3F364	dapB	171	8	84	12
P54476	nfo	258	8	126	3	281	9	195	13	100	4	202	13		O06492	gatC	170	10	90	10
Q9JMQ2	ppaX	258	5			248	4	233	5			230	4		O34527	cymR	170	3	162	3
O34508	ykfB	257	8	42	1	274	7	200	8	42	1	219	7		O32294	rapG	169	3	155	4
O34932	coaE	256	7	72	2	315	10	185	13	56	2	221	10		P94551	etfA	169	6	124	10
O32161	yurT	255	6	138	2	239	6	225	6	130	2	206	6		P14802	yoxD	168	9	92	10
O34454	ykaA	255	15	220	13	201	9	158	17	148	14	160	12		P39737	yvyC	168	6	128	6
O34413	ytcC	254	6					218	6						P39845	ppsA	168	8	109	15
P40740	bglH	254	6	187	9	189	9	197	6	111	9	114	9		P46344	pgpH	168	5	126	6
Q06753	yacO	254	10	131	6	341	14	177	13	96	6	224	14		O31642	yjdA	167	4	150	5
P35163	resD	253	4	240	6	130	4	235	4	196	6	116	4		P54537	artM	167	5	147	5
P37437	rplI	253	12	98	6	306	12	175	14	51	10	191	14		O31425	skfC	166	6	128	8
P37580	fhuD	253	7			134	3	223	9			110	3		P54389	ypiA	165	4	135	12
P54169	ypgR	253	7	75	2	201	7	221	10	64	7	176	14		O31684	ykvS	164	8	84	8
O34919	yosS	250	3	41	1	254	3	236	3	41	1	242	4		P26906	dppE	164	7	139	8
P52996	panB	250	5			539	10	225	5			494	10		P46922	opuAC	164	8	97	11
P54465	yqeZ	250	5			547	11	219	7			449	18		P38032	nadB	163	7	114	8
O34954	yodH	249	9	96	2	168	6	146	9	85	2	102	6		P42199	tcyA	163	6	112	7
O31601	yjbC	248	7	123	4	234	7	170	7	99	4	158	7		P42976	dapB	163	7	84	11
O32223	iolW	246	4	194	4	230	8	236	4	166	4	177	8		A8HU21	nifS	163	5	132	5
O32113	sufA	245	6			182	5	222	6			170	5		O07523	yhaP	162	5	136	6
P36946	rbsD	245	10	135	4	289	11	152	10	98	4	190	11		O34812	yfmJ	162	4	144	7
P49941	gerKC	245	6	114	4	132	4	187	12	72	9	89	9		P42411	rsbT	162	8	117	10
P51833	rnc	245	6	71	2	110	5	197	7	51	4	74	6		O34814	ftsE	161	8	130	8
O05516	tsaB	244	5	90	1	46	1	213	5	90	1	46	1		P24138	oppB	161	6	134	6
O34634	yrrK	244	5	74	2	106	2	188	5	67	2	97	2		O31717	ykpB	160	3	133	6
P37558	yabP	244	8	120	2	187	7	163	9	106	2	138	7		O31753	dxr	160	6	94	7
P38424	engB	244	7	167	4	119	3	180	8	141	4	116	4		O32034	yrrO	160	8	104	21
Q45589	cdaA	244	4					226	4						P37518	ychF	160	10	88	11
P0CI78	rplX	242	15	27	1	116	7	242	24	27	1	103	12		P50736	ypdA	160	5	123	8
P35159	rluB	242	11	167	6	264	8	203	14	116	8	208	13		P37811	atpH	159	7	105	7
P80862	serC	241	8	60	5	113	4	162	9	27	5	72	4		O31619	thiF	158	4	119	9
P39120	citZ	240	7	66	5	301	15	188	8	40	6	204	15		P26901	katA	158	5	145	5
O34525	sppA	239	8	131	4	260	8	255	12	109	6	272	18		P40740	bglH	158	9	95	9
P80874	yhdN	239	6			312	9	203	6			277	13		O34969	yfjR	157	4	138	5
Q04810	dpaB	238	7	90	2	321	8	180	7	73	2	299	9		P80871	ywrO	157	3	136	15
O31586	ygzA	237	9	269	8	394	14	160	10	190	8	279	14		P94592	ywpJ	157	5	135	5
P39070	clpQ	237	6	59	3	83	3	198	7	51	4	69	6		O31875	nrdEB	156	12	68	26
P37814	atpF	236	13	232	10	356	13	135	15	125	12	244	13		O34594	cccB	156	3	168	6
P37585	murG	232	9	43	2	267	14	170	10	32	2	175	16		P37550	ispE	156	2	145	3
P54380	glyQ	232	9	41	2	341	14	176	9	32	2	233	15		P54520	nusB	156	8	83	8
P54474	yqfQ	232	9	92	5	321	10	573	29	136	8	421	17		O31705	moaE	155	3	135	3
P70945	yitS	232	6	73	1	95	5	203	6	73	1	80	5		O35019	yfkK	155	3	139	3
O34666	ctpA	231	7	79	2	141	4	207	8	72	3	123	4		P39575	galT	155	4	142	5
P24139	oppC	231	6	22	1	273	7	182	6			219	7		O07638	ylaN	154	3	140	3
P54519	yqhY	230	8	69	2	201	9	167	14	79	5	131	14		O31666	mtnW	154	6	108	6
Q07876	rsmH	229	6	80	1	96	2	195	6	80	1	90	2		O34525	sppA	154	6	149	16
P54721	catE	228	5	173	3	23	1	205	6	158	3	23	1		Q08432	patB	154	5	125	11
P26908	rplU	227	6	377	9	484	11	228	11	278	10	453	18		P37812	atpC	153	7	128	7
P54395	ypmA	227	11	204	11	373	9	140	14	104	13	321	12		Q9R9I1	htrB	153	5	107	7
O07611	yhfM	224	9	66	4	322	13	118	9	45	8	226	13		O32174	gcvH	152	7	113	7
P96741	ywtE	224	9	113	5	170	7	145	12	69	9	128	8		O34990	purU	152	4	135	4
P23630	lysA	223	8	152	4	177	6	154	8	120	5	113	6		O32117	yutJ	151	7	136	13
P94356	yxkC	223	10	220	10	309	15	138	10	137	11	184	15		O34805	yvrC	151	6	133	6
O31657	htpX	222	7	64	3	208	8	184	7	61	3	155	8		P25812	mnmG	151	8	92	17
P37940	bfmBAA	222	6	150	5	396	8	234	8	97	5	418	10		P94391	putC	151	6	88	6
P46344	pgpH	222	6	51	3	137	3	182	6	36	3	116	3		O34357	ytpP	150	9	86	9
O34563	glnH	221	4	68	1	434	8	195	4	68	2	378	8		O35014	ykuI	150	4	110	4
P15874	grpE	220	8	115	4	209	9	161	8	95	5	136	11		P46323	cinA	150	4	135	4
Q01620	jag	219	7			109	3	161	8			93	3		P54536	artQ	150	10	88	11
O31489	ydcI	218	10	128	5	320	11	129	10	99	6	196	15		P94550	etfB	150	5	141	5
O32241	sdpI	218	4	93	2	138	2	183	4	81	2	123	2		P32960	racX	149	2	138	2
P50840	ypsC	218	5			78	1	230	9			78	2		P54462	mtaB	149	3	125	3
P54943	yxeD	218	5	179	4	154	3	187	5	156	4	131	4		F2ZA39	gyrA	149	5	107	5
O06724	yisK	216	9	78	2	183	4	160	10	75	2	150	6		P37565	hslO	148	9	92	10
Q7BVT7	yerC	216	3	115	1	217	3	205	3	115	1	191	3		P39633	rocG	148	6	248	12
C0H3R0	yuzL	214	4	103	2	61	4	188	4	99	3	65	6		O06724	yisK	147	9	79	10
O05518	tsaD	214	6	60	2	135	3	160	6	57	2	106	3		O34932	coaE	147	5	100	5
P53555	bioK	214	5	57	2	180	2	189	5	47	3	174	5		P19946	rplO	146	7	251	22
P71021	divIVA	214	7	104	2	180	7	143	7	96	2	116	7		P45861	ywjA	146	5	109	6
P96612	ddl	214	10	109	6	297	14	151	15	83	9	193	21		O34782	yvrD	145	6	117	8
P39751	mbl	213	11	79	4	93	10	160	11	72	5	53	10		O34857	rok	145	6	91	7
P49939	gerKA	213	7	38	1	66	1	164	7	38	1	66	1		P17620	ribBA	145	6	117	6
O32087	yuzA	211	17	55	3	200	13	260	22	146	5	179	15		P39759	ykqA	144	6	126	6
P37550	ispE	211	3	105	1	138	2	192	3	105	1	127	2		A3F349	panB	144	3
P37105	ffh	210	11	22	1	184	7	148	16	22	6	134	10		O06476	yfmR	143	6	95	10
P54947	yxeH	209	6	30	1	118	3	165	6			93	3		O07573	nsrR	143	5	114	5
Q06756	ispF	209	7	155	5	591	9	269	9	169	6	564	9		P54523	dxs	143	4	128	4
O05248	yugP	207	7	76	5	256	6	163	7	46	5	206	6		P17731	hisC	142	7	101	7
O31545	yfjO	207	8	59	3	192	9	157	9	40	8	158	14		O32113	sufA	141	3	133	3
O32126	yutE	207	4	96	2	186	4	182	4	84	2	163	4		O32129	lipA	140	5	108	8
P21885	speA	207	4	46	2	182	4	189	4	41	2	151	5		P70999	speB	140	3	132	3
P46322	pgsA	207	4	96	2	97	3	181	4	84	2	79	3		P94352	yxjI	140	2	132	3
O34874	iscS2	206	5			90	2	171	5			84	2		O31616	thiO	139	5	109	7
O07581	yhdL	204	6	128	2	185	5	179	6	123	2	180	7		O31775	ymdB	139	5	80	5
P12875	rplN	203	13	84	4	67	7	97	16	55	6				O32102	besA	139	5	100	11
P42971	pbpC	203	5	89	3	234	3	166	7	59	3	210	5		O34553	ytsP	139	8	90	8
P54537	artM	203	4	29	1	328	7	176	4			290	7		P37940	bfmBAA	139	2	135	3
O34629	yerH	202	8	72	4	118	7	140	8	51	4	69	7		Q45499	suhB	139	6	106	8
P54513	yqhO	202	8	53	2	255	7	170	11	48	4	204	10		C0SPB0	ytcI	138	4	109	4
P19670	murAB	200	3	99	2	360	7	179	4	88	2	307	7		O05251	malR	138	5	101	6
P12464	rpoE	198	8	209	6	254	6	185	10	182	8	235	7		O32163	sufU	138	6	99	6
P37478	walR	198	4	226	5	270	6	165	4	185	6	241	6		P06574	sigB	138	4	123	4
P45708	yneF	198	9			142	6	116	10			79	6		P94558	ysnA	138	4	115	6
P11998	ribH	196	9	124	5	280	11	127	14	75	5	189	11		O32221	copZ	137	4	109	4
P21656	trpS	196	7	84	3	187	6	125	7	65	3	117	6		O34365	ytmB	137	4	106	4
O05515	tsaE	195	3	110	6	151	4	187	6	83	8	117	6		O07618	yhfS	136	3	127	3
O34966	znuA	194	8	79	3	1223	36	144	9	64	3	944	36		O07636	ylaL	136	5	112	6
P50865	pdaB	194	5	77	3	170	5	176	7	73	3	155	8		P0CI78	rplX	136	9	88	19
P54530	yqiS	194	3	42	2	206	5	165	4	39	3	156	6		P94464	rsmB	136	6	87	19
P42980	mgsA	193	4	94	3	101	4	159	4	69	3	78	4		O34309	pps	135	6	114	10
O05241	yugS	192	11	89	3	116	5	106	12	59	3	75	5		O34450	nagA	135	2	130	2
O34659	cdaR	191	6	58	3	106	5	164	6	50	3	76	5		P96688	nap	133	6	103	6
P96579	ydaF	191	6	68	1	104	4	151	6	68	1	83	4		O34564	ykuU	132	4	108	5
O05251	malR	189	6	151	4	109	3	124	6	120	5	95	3		P24137	oppF	132	4	114	4
P39593	thiM	189	3	81	3	158	3	167	4	62	3	131	4		P51833	rnc	130	7	86	7
P94550	etfB	187	2			65	2	181	3			59	5		P54454	yqeI	130	3	115	3
A3F3H1	aroB	187	5	63	2	51	1	153	8	49	2	60	6		O05501	ydhI	129	1	129	2
P31847	ypuA	186	5	83	3	105	4	163	5	144	5	76	4		P40779	ytxG	129	4	99	9
O05521	rex	185	3	83	2	163	6	168	3	73	3	117	6		O31827	ppsE	128	7	108	12
O31762	ymfD	185	3	120	2	234	3	169	3	110	2	221	3		P18579	murB	128	4	93	17
P16263	odhB	185	8	168	7	46	1	163	11	117	10	46	3		O31610	yjbL	127	2	119	2
P35162	resC	185	3	30	2	95	1	177	4	26	2	87	1		P06628	spo0F	127	5	89	5
P54157	bcsA	185	9	63	2	150	8	152	12	55	3	118	9		P37474	mfd	127	7	77	8
P39587	ywbD	184	4	101	2	126	2	152	4	84	3	115	3		P42298	yxiF	127	7	71	7
P94551	etfA	184	4	74	2	156	6	168	4	67	5	123	6		P42962	ycsE	127	4	98	6
P96611	ydbP	184	3	267	4	231	4	169	3	242	4	201	4		P54555	dsdA	127	5	97	5
O31534	hmoA	183	6	36	1	187	6	135	11			137	9		O34930	rapK	126	14	79	15
O34580	pcrA	183	5	69	2	125	7	137	10	62	5	99	10		P25983	pyrK	126	10	65	10
O34409	yflN	182	7	172	7	376	14	117	9	135	7	271	14		P28819	pabA	126	4	97	5
O05272	asnO	181	8	188	6	137	5	131	8	122	7	89	6		P54552	proI	126	6	67	9
Q796C3	sqhC	181	7	133	6	293	10	134	10	74	6	216	11		O31711	yknY	125	2	114	6
P39667	nadR	180	2					180	2						O35025	ydiR	125	4	109	5
O34507	prkC	179	6	88	1	119	2	137	6	88	1	111	4		P17894	recN	125	5	103	5
P54510	yqhL	179	5	21	1	157	5	134	6			141	5		P50863	salA	125	5	85	5
P24138	oppB	178	5			186	6	139	7			148	6		Q06753	yacO	125	7	90	7
P45855	mmgA	178	3			52	2	170	3			46	2		P37437	rplI	124	8	70	16
P37522	soj	177	5	88	3	280	7	145	5	60	3	230	7		O06967	bmrA	122	11	61	12
O31718	ykzG	176	7	61	3	68	4	108	7	39	3	42	4		O31718	ykzG	122	4	86	5
O34981	dapH	176	6	89	1	109	5	122	6	89	1	81	6		Q08788	srfAD	122	12	64	12
O35019	yfkK	176	6			30	2	99	7						Q796Y8	ygaF	122	6	69	6
O31571	yfhC	175	5	155	3	245	6	175	10	131	8	212	7		P03964	trpC	121	7	52	15
P45864	uvsE	175	4			253	5	152	5			222	6		P25953	comGA	121	5	88	5
G0YY35	gyrB	175	8	89	3	116	6	95	9	70	3	68	7		P40399	rsbU	121	4	104	7
Q795R8	ytfP	174	7	101	4	158	5	136	8	74	4	111	12		P28367	prfB	120	4	93	4
O35020	mnmA	173	4	142	3	141	3	227	8	164	6	126	4		O31727	ylmE	119	5	105	8
O31743	rbgA	172	9	190	7	125	6	123	11	143	9	87	7		O34704	yxnB	119	2	105	3
P12874	rpsQ	172	8	62	4	175	9	128	10	57	4	125	11		P42063	appC	119	4	73	5
Q7WY65	sspM	172	9	138	8	159	9	94	14	86	9	93	12		P39846	ppsB	118	6	75	21
P54468	yqfC	171	4	87	2	63	1	119	6	68	2	63	3		P39816	gamP	117	4	86	4
P39814	topA	170	8	233	6	163	4	178	11	243	7	175	9		P46343	phoH	117	6	77	6
P70947	yitU	170	4			33	2	139	4			30	2		P06224	sigA	116	7	73	9
P37556	yabN	169	6	23	1	65	3	118	6	23	1	43	3		P12013	gntZ	116	4	89	4
P37807	rpmB	168	10	95	5	90	5	64	10	49	5	46	5		P21472	rpsL	116	4	236	28
P39156	ywlF	168	8	44	2	100	4	124	8	42	4	68	4		O32248	yvbK	115	4	79	4
O34705	ytpA	167	5	52	1	75	2	135	5	52	1	64	2		O34916	ykuR	115	6	98	6
P05648	dnaA	167	5	91	2	166	7	136	5	77	2	125	8		P39810	flgK	115	8	68	10
P80865	sucD	167	4	142	2	313	6	151	5	137	2	338	7		O31457	ybfQ	114	3	90	5
P26906	dppE	166	7	40	1	509	17	123	10	40	2	418	17		O32078	yuaE	114	4	85	4
P42242	ycbJ	166	3	79	2	304	7	139	3	65	2	222	7		P19466	mtrB	114	4	90	4
Q07428	nrgB	165	5	82	2	135	5	107	5	66	2	78	5		P37941	bfmBAB	114	3	107	3
O34660	dhaS	164	5	49	1	376	17	122	5	49	1	174	17		P40872	pksM	114	3	96	11
P37470	spoVC	164	4	26	1	78	2	142	5			72	2		P45708	yneF	114	4	70	4
P39062	acsA	164	7	83	4	310	16	106	8	56	5	200	20		P46325	yxbA	114	6	87	6
P31103	ndk	163	5	36	1	284	12	118	5	76	2	166	14		P54511	lipM	113	3	90	4
P32397	hemY	163	4	20	1	89	2	141	4	20	1	93	4		O06973	yvcJ	112	2	98	2
O06006	yraA	162	9	186	6	348	11	118	9	159	6	294	11		O32053	tgt	112	6	72	7
O06492	gatC	162	6			134	7	87	6			66	8		O32126	yutE	112	3	101	3
O31771	ymfM	162	4	75	5	289	7	146	4	39	5	252	7		O32232	est	112	5	81	5
O35041	yfjT	162	4	25	1			119	4						O31703	moeA	111	6	71	6
P39157	ywlG	162	2	36	1	48	2	145	2	36	1	40	3		O31778	miaB	111	4	78	4
P71044	spoIIQ	162	3			150	4	148	4			134	4		P42305	dbpA	111	3	86	4
P54511	lipM	161	4	77	3	84	3	134	4	51	3	71	3		P52035	bsaA	111	3	104	3
P71013	sipT	161	7	68	2	55	2	116	7	59	3	44	2		O34394	yjjA	110	5	72	5
C0H445	ypzH	160	5	68	2	216	6	115	5	54	2	194	7		O34885	ydiS	110	4	97	6
O31775	ymdB	160	3	158	5	89	4	163	5	138	6	55	4		P42065	appF	110	4	77	4
P14192	glmU	159	6			356	8	178	8			326	8		P70998	speE	110	10	57	10
O32033	udk	158	3			65	1	138	6			65	3		Q02169	maf	110	2	103	4
P39912	aroA	158	4	93	2	84	3	125	5	87	2	61	4		O31475	ycgT	109	5	73	9
P42403	bglC	158	3			36	2	150	3			30	2		P13484	tagE	109	5	86	16
P45865	clsB	158	6			164	3	133	7			153	4		P37582	glnR	109	2	100	4
P54512	mntR	157	3	101	1	124	3	150	3	101	1	116	3		Q45598	yydD	109	6	87	6
P55342	bshC	156	6	172	5	260	9	118	9	133	8	206	10		O35020	mnmA	108	5	84	5
Q7WY72	ylzA	156	6			164	5	137	7			133	6		P12875	rplN	108	15	42	18
A8HU06	safA	156	6	95	3	170	4	87	6	59	3	111	4		P32393	comEB	108	6	52	6
P39765	pyrR	155	4	50	2	177	4	122	6	39	6	143	4		P32731	rbfA	108	9	51	9
P40868	spoVAC	155	6			86	4	118	7			58	4		P37557	yabO	108	2	94	2
P45941	yqcF	155	3	89	2	169	6	140	5	87	2	136	8		P96741	ywtE	108	5	72	8
P94478	hflX	155	8	64	4	107	4	84	10	53	9	86	5		O34872	ytiB	107	2	96	3
O34600	nrnA	153	6	66	2	182	6	101	6	65	2	152	6		P53556	bioF	107	7	91	13
P05651	recF	152	3			217	3	129	7			199	6		P96605	ydbJ	107	3	75	3
P39594	thiE	152	4	122	5	82	3	116	5	87	5	68	3		P17631	dnaJ	106	6	68	8
P54452	yqeG	151	4	138	2	174	3	134	5	132	2	148	3		P37967	pnbA	106	8	56	45
O06741	yitF	150	5	25	1	85	3	94	5			71	4		P39593	thiM	106	5	69	7
P37811	atpH	150	8	171	5	140	6	142	11	176	7	96	7		P54453	yqeH	106	7	60	7
O32221	copZ	149	3	244	5	222	3	122	3	198	5	203	3		P54527	yqiK	106	2	93	3
O34503	ytzD	149	2	144	2	250	3	134	2	128	2	217	3		O34375	minJ	105	4	74	5
P39153	ywlC	149	4	110	2	45	1	123	6	100	4	45	5		P19465	folE	103	5	65	6
P71003	ywhK	149	2	140	2	147	3	138	2	125	2	132	4		O05240	yugK	102	3	86	9
O34569	yoaA	148	2	29	1	61	2	140	2			57	2		O34454	ykaA	102	5	65	10
P49784	spoIIIAG	148	6	110	7	188	9	75	10	51	8	81	12		O34934	nadK2	102	1	102	2
Q07836	wapI	148	3	47	3	194	5	120	3	33	4	146	5		P70994	ywhB	102	3	88	4
O32172	yusF	147	4					102	5						P94545	mutSB	102	3	81	6
P42412	iolA	147	3			255	7	127	4			205	8		P96608	ydbM	102	4	85	4
P52998	panC	147	4	80	5	124	5	126	4	48	5	77	5		O34627	pfyP	101	3	81	4
O31440	cypC	146	6	89	3	117	3	96	7	69	4	101	3		P26899	ansB	101	4	77	9
O31818	ynzC	146	3			58	2	120	3			47	3		P39209	tlpC	101	5	77	5
P21477	rpsT	146	5	103	3	143	3	133	5	82	3	127	4		P42086	pbuX	101	6	67	6
O06478	yfmT	145	5			331	9	108	5			261	10		P49849	mutS	101	2	85	4
O31684	ykvS	145	4	82	3	113	5	119	5	66	3	68	5		O34607	sdaAA	100	7	61	7
P19466	mtrB	145	4	125	3	202	7	128	4	105	3	146	7		Q45582	murQ	100	4	66	4
P37573	disA	145	3			149	2	131	3			144	3		Q45585	sigW	100	2	88	3
P54716	glvA	145	4	138	5	139	4	123	6	109	6	104	5		O34666	ctpA	99	3	73	10
O07600	fabHB	144	6	185	8	128	7	87	7	111	9	88	8		O34779	prpC	99	2	89	2
O34459	hisZ	144	3	87	2	146	2	128	4	72	3	141	2		P94415	rapC	99	6	68	8
P37570	mcsB	144	6	53	1	136	4	103	6	53	3	105	7		Q04805	ymxG	99	3	70	3
Q59192	parE	144	4	110	2	181	5	126	8	99	5	145	8		Q45600	yydB	99	5	54	14
O32125	yutF	143	5	64	2	247	4	212	6	52	2	362	6		O31612	ppnKA	98	9	50	10
P16336	secY	142	3	33	1	70	4	130	4	33	2	58	4		O34483	hprK	98	7	45	7
P81102	yodC	142	5	94	3	125	5	107	6	78	4	85	5		P23453	fliM	98	5	74	5
O06721	gerPA	141	2	58	1	97	2	135	3	58	1	89	2		P42412	iolA	98	3	85	4
P37468	rsmA	141	4	322	6	238	8	113	5	272	6	165	8		P54572	yqkJ	98	3	80	5
Q45069	ynfE	139	3			133	3	122	3			111	3		O06746	yitK	96	4	81	4
O32163	sufU	138	6	162	4			98	6	129	4				O32091	pncA	96	5	72	5
P37535	yaaN	138	7	89	5	59	2	117	10	69	5	49	4		P40737	yxxD	96	7
P50864	cwlD	138	4	120	5	128	5	429	13	165	10	126	10		P54395	ypmA	96	6	70	7
O34348	yfmC	137	2	306	5	309	7	117	2	263	6	257	7		P54533	bfmBC	96	4	65	8
O34530	rsgA	136	5	50	2	81	3	110	5	42	2	59	3		P94568	leuD	96	4	78	4
P28618	pcp	136	4	115	2	103	2	121	4	112	3	97	2		O32176	fadE	95	4	71	7
P39134	prkA	136	4	62	2	301	10	119	3	58	3	257	10		P08874	abrB	95	4	72	4
Q08432	patB	136	6			51	2	97	14			40	9		P09122	dnaX	95	5	48	5
O32174	gcvH	135	7	28	1	159	6	94	7	28	1	133	6		P12874	rpsQ	95	10	117	27
P54604	yhcT	135	4	55	1	52	2	106	4	55	1	41	2		P38021	rocD	95	3	74	3
O34496	ytpQ	133	4	24	1	29	1	90	4						O31745	ylqG	94	2	85	6
P96670	ydeM	133	2	46	1			119	2	46	2				O32037	tcdA	94	1	94	3
O31714	fruK	132	5	83	2	158	8	176	8	68	3	103	9		O34522	trmB	94	3	72	4
O34840	chaA	132	3	89	1	107	2	106	5	89	1	95	3		P54607	yhcW	94	3	70	4
P19079	cdd	132	5	26	1	86	2	92	5			75	2		Q02886	dinB	94	1	94	2
P26900	ansA	132	6	66	4	142	6	107	11	51	6	103	9		Q45480	ylyB	94	4	68	5
P55910	lctP	132	3					117	3						Q799J5	yhaA	94	2	86	7
O34683	hisB	131	4	85	4	112	5	112	4	67	4	79	5		O05220	ywrF	93	3	81	3
O05405	yrhO	130	3			74	3	124	3			66	3		O34452	yrrB	93	2	84	2
O34357	ytpP	130	4	99	3	34	1	90	4	70	3				P31847	ypuA	93	2	82	7
O07624	ywiB	129	3	25	2	108	3	105	3			91	3		O34362	ykoD	92	5	49	5
P39821	proA	129	4	28	1	156	5	90	4			121	5		P30950	hemB	92	6	61	17
Q796Q1	yitG	129	5			155	5	215	8			123	5		P17903	rsbV	91	4	75	4
O34596	yobK	128	3	49	1	22	1	116	3	43	3	22	1		P26902	dppA	91	8	74	8
P54533	bfmBC	128	6	52	1	222	12	95	7	52	3	143	14		P32726	rimP	91	6	61	6
P71009	albC	128	4			46	1	100	6			54	2		P42405	hxlA	91	3	80	4
O32050	yrbG	127	5	92	2	180	8	104	7	87	3	135	10		Q45549	nrdR	91	4	64	5
O05252	yufN	126	4	119	3	244	10	102	5	92	3	134	10		Q45595	yydG	91	5	44	6
P30300	glpP	126	4			38	1	106	4	28	1	38	3		O07619	yhfT	90	4	69	4
O06486	yfnH	125	2			78	1	118	2			78	2		P37542	yabA	89	1	89	2
O31614	prpE	125	5	90	4	334	9	107	6	80	4	297	9		P40806	pksJ	89	11	53	31
O34779	prpC	125	3	109	2	142	3	105	10	100	11	122	11		P42106	qdoI	89	3	66	6
P46912	qcrB	125	3	39	2	122	2	111	3	37	2	118	2		O07529	azr	88	5	74	8
P55874	rpmI	125	6	80	2	155	7	91	6	61	2	82	8		P42982	bshA	88	1	88	3
Q45494	ykrA	125	2	219	2	104	3	117	3	209	3	86	3		P46322	pgsA	88	5	70	5
Q7WY59	sspG	124	3	44	1	30	2	121	10	44	2	44	6		P54155	msrB	88	2	84	2
O31854	cdaS	123	4	138	4	171	5	104	4	116	5	138	5		P54425	ybxG	88	3	77	4
O32053	tgt	123	6	156	3	166	10	91	8	134	4	86	12		A5HNX5	pksS	88	2	79	2
O31573	yfhE	122	4			167	4	98	6	34	3	137	7		O32054	queA	87	3	63	6
P28628	sipS	122	7	62	1	79	7	87	7	62	1	42	7		P13485	tagF	87	7	37	7
P39761	adeC	122	4			196	7	94	4			145	11		P42958	ycsA	87	2	78	2
P94431	ycnI	122	4	42	1	100	2	101	5	42	1	124	4		C0SPB1	yukJ	86	3	68	3
Q01464	minD	122	4	100	3	305	7	97	5	83	3	258	7		O31714	fruK	86	3	64	3
O34909	yerA	121	3			157	5	103	5			121	5		P45941	yqcF	86	3	75	5
Q45549	nrdR	121	6	47	3	115	5	75	7	37	4	81	5		Q797E6	fra	86	2	70	2
O34403	mutM	120	2			32	2	109	3			29	2		P39142	pdp	85	6	50	13
P39575	galT	120	1			79	2	120	2			74	4		P42961	ycsD	85	2	82	2
O35010	ykfC	119	4	39	1	38	2	84	6	39	2	32	2		P71016	gbsA	85	2	82	2
P42089	cgeA	119	2	41	1	36	1	149	6	262	21	263	24		O31856	rsbRC	84	4	66	6
P07868	gerAA	118	3			27	2	90	3						O35005	ytrF	84	4	69	6
P11470	gerE	118	4	190	6	144	6	77	5	127	7	84	7		P13267	polC	84	5	63	11
P23715	argC	118	2	45	1	416	8	105	4	45	2	354	9		P39820	proB	84	3	47	3
P54574	fur	118	4	42	2	161	3	81	4	40	2	143	3		O05265	iolU	83	4	66	4
P94421	yclQ	117	3	130	4	344	7	118	11	114	6	280	10		O32125	yutF	83	3	69	3
O31564	yfiV	116	3					100	3						O34841	yoeB	83	3	77	6
O34553	ytsP	116	2	247	5	234	6	103	2	199	5	183	6		P24073	fliY	83	8	54	8
P06533	sinR	116	3	43	2	55	2	97	3			46	3		P25144	ccpA	83	5	65	6
O34844	yodB	115	3			44	3	94	4			31	3		P39667	nadR	83	3	68	5
O32169	metN	114	3	56	2	114	2	104	3	50	2	99	2		P39738	fliD	83	5	69	5
O34676	kamA	114	2	75	1	79	1	103	2	75	1	79	2		P55873	rplT	83	5	108	9
P37876	ytxK	114	3	74	3	112	2	94	7	57	3	101	4		Q45597	fbp	83	3	64	3
P39760	ktrC	113	5			96	4	76	5			76	4		O35004	ydjH	82	2	71	2
O06972	yvcI	112	4	27	1	161	5	99	4			141	5		P21478	rpsU	82	4	51	5
P94548	fadR	112	3			34	1	95	7			34	5		P37535	yaaN	82	3	57	4
O30476	yolE	112	3			42	2	98	3			30	2		P37958	mecA	82	2	76	2
O34365	ytmB	111	5	64	2	65	5	76	5	52	2	31	5		P39153	ywlC	82	3	71	5
O34483	hprK	111	7	118	5	128	5	78	8	63	5	83	5		P42064	appD	82	5	34	5
P54527	yqiK	111	2			94	1	108	5			94	4		O34911	ykoF	81	2	75	3
P70948	yitV	111	4	32	1			85	4						O31636	yjcN	80	2	75	2
O34752	lgt	110	5	20	1	52	2	106	6			53	4		O31829	yoaF	80	3	71	3
P54517	yqhS	110	3	64	1	148	4	86	3	64	1	115	4		P34956	qoxB	80	11	27	11
O31502	dagK	109	6	64	2	53	3	58	7	49	2	31	3		P37556	yabN	80	2	75	3
O31753	dxr	109	4			188	7	91	5			133	8		P39753	flhP	80	3	63	8
P54182	ypoP	109	3			24	1	81	3						O31779	ymcA	79	2	74	2
Q01625	misCA	109	4			71	2	91	4			60	2		P32399	yhgE	79	2	75	5
O31425	skfC	108	3			253	9	87	3			160	9		Q7BVT7	yerC	79	1	79	2
O31816	yndM	108	4	146	5	195	7	83	4	112	5	143	7		A8HU42	sacA	79	2	73	12
P16440	ribE	108	3	72	1	76	2	98	4	72	1	73	2		O34661	panE	78	1	78	2
P16524	patA	108	2	73	2	104	2	117	3	61	3	97	2		P28823	folB	78	3	55	3
P54520	nusB	108	5	50	4	124	4	70	5	34	5	77	5		P39131	mnaA	78	2	77	2
O32177	fadA	107	1			48	2	107	3			43	2		O32218	bdbD	77	5	56	5
O34651	hisD	107	4	58	2	119	3	81	4	51	2	106	3		O34475	yfkO	77	2	56	2
P07870	gerAC	107	6			96	6	52	8			66	7		P36945	rbsK	77	3	55	3
P54164	ypeP	107	4	87	3	41	2	86	4	80	3	52	3		P39914	ytxJ	77	2	67	2
P71086	perR	107	2	65	1	53	2	99	2	66	2	45	2		P50727	fer	77	2	68	2
O34445	ylbN	106	4	75	3	192	7	71	4	54	4	127	7		O05392	ruvA	76	2	63	5
P39571	gerBC	106	2					105	3						P26935	iolG	76	3	66	3
Q02115	lytR	106	2			102	3	100	2			91	4		P36949	rbsB	76	3	51	3
C0H447	ypzJ	105	5	89	3	96	5	66	5	63	3	51	5		P37529	dck	76	1	76	2
O34759	ydjO	105	3	89	2	40	1	87	3	74	2	40	1		P37872	ybxB	76	2	74	2
P31102	aroB	105	2					102	3			51	2		P52998	panC	76	4	63	7
P37544	rsmI	105	4			84	3	83	8			71	5		P54562	yqjY	76	2	67	2
O07587	yhdR	103	4			82	5	63	7			45	7		Q05470	pksL	76	10	38	15
P54554	yqjQ	103	4			59	3	72	4			38	3		O31489	ydcI	75	6	43	8
P96608	ydbM	103	3			91	3	85	3			87	4		P39634	rocA	75	2	65	2
O31847	yozO	102	1					102	2						P46918	ggaB	75	1	87	23
O32124	yutG	102	2	96	1	113	3	96	7	96	2	108	7		P54491	yqgN	75	2	69	7
O34592	ydjP	102	3	88	2	104	4	86	3	76	2	84	4		P71002	rapF	75	4	61	4
P39586	ywbC	102	2	54	2	99	3	96	2	44	2	80	3		Q01620	jag	75	4	56	5
P53560	ytbQ	102	4	44	1	54	3	71	4	44	1	39	3		O06006	yraA	74	3	62	3
P81100	yceC	102	3	56	3	163	4	92	3	45	3	132	4		O34629	yerH	74	6	41	7
P26901	katA	100	5	23	1	569	20	60	5	23	1	431	20		C0SPB4	yhaQ	73	5	32	5
P32959	pbpE	100	4	65	2	219	9	85	5	57	4	143	11		O31728	sepF	73	4	45	4
P50836	ypqA	100	5	64	4	97	3	79	5	54	4	82	3		O32161	yurT	73	3	61	3
O31726	ylmD	99	1	41	1	105	1	99	1	41	1	105	1		O32201	liaH	73	3	66	3
P28823	folB	99	4			111	4	68	6			94	5		P39761	adeC	73	5	41	8
O31778	miaB	98	4			81	1	83	9			81	5		O32055	ruvB	72	2	61	4
O07573	nsrR	97	3	65	2	137	5	72	3	59	2	103	5		O34762	ohrA	72	3	56	3
O06719	gerPC	96	3			81	5	142	6			63	5		O34949	ykoM	72	2	64	2
O07006	padC	96	1	34	1	51	1	96	2	34	1	51	1		P39578	dltD	72	4	47	4
P37529	dck	96	2	81	1	79	1	86	3	81	2	79	1		P39641	bacD	72	2	64	4
P39630	rfbB	96	2			21	1	84	2			21	2		P54179	ypmS	72	2	63	3
O32253	cggR	95	3			29	2	77	7			23	9		P54570	nudF	72	2	66	2
P42068	hutG	95	3	24	1	224	4	85	3	24	1	205	5		P54717	glvR	72	3	50	3
O05389	yrbE	94	1					100	7			27	11		P96616	ydbT	72	1	72	2
O34586	ylbC	94	2			214	6	86	2			190	7		O34476	ytkP	71	5	58	5
O34814	ftsE	94	3			80	2	83	3			74	2		O34727	hisF	71	2	71	3
O34827	ykuM	94	3	79	1	178	7	81	13	79	3	126	15		P42242	ycbJ	71	5	57	5
P17622	ribT	94	2			102	3	83	3			91	3		P96693	mhqO	71	1	71	2
P39074	bmrU	94	3	84	3	156	5	77	5	73	4	145	8		O07079	yrdA	70	3	56	3
P39577	dltE	93	3	322	6	81	4	126	6	269	7	92	7		O07516	yhaH	70	3	48	3
P94464	rsmB	93	2	71	2	164	7	81	3	54	2	112	7		O31850	yojN	70	3	72	7
P96499	yvhJ	93	3			59	2	77	5			53	3		O34889	sdpA	70	4
O31612	ppnKA	92	2			100	2	82	2			89	3		P31113	menG	70	2	59	2
P45944	yqcI	92	4	31	1	136	4	72	4			109	4		P39587	ywbD	70	2	66	3
C0H403	ykzQ	91	3	255	5	215	8	200	11	197	10	131	13		P45862	ywjB	70	2	64	2
P12011	gntK	91	3	49	1	87	2	80	3	49	2	83	3		O06736	yitA	69	3	61	3
P54472	yqfO	91	8	26	1	205	11	132	12	26	5	141	14		O31697	ykzF	69	6	36	6
P94559	ysnB	91	3	45	1	97	2	85	3	45	1	86	3		O35010	ykfC	69	3	42	3
P06628	spo0F	90	2			91	2	74	3			78	2		O07556	yhjB	68	3	46	6
P29252	folK	90	2					85	2						O34344	sdpC	68	3	53	3
P40830	pksG	90	3	46	2	24	1	66	8	46	6				O34595	thiI	68	1	80	4
P71032	sspP	90	4			37	1	180	12	32	2	100	9		P06534	spo0A	68	5	35	6
P42415	iolD	89	3			89	4	67	3			60	4		P39911	yphF	68	4	45	4
P54553	yqjP	89	2					82	2						P42410	rsbS	68	3	54	3
P37502	yybB	88	2			27	1	84	4						O32168	metP	67	4	39	5
P37551	purR	88	4			84	2	56	4			71	2		P23449	fliH	67	3
P39804	ipi	88	3	45	1	78	2	72	4	45	1	71	2		P54170	yphP	67	4	47	4
P54499	yqgV	88	3	81	2			72	3	66	2				O34318	yloU	66	4	45	4
P70949	yitW	88	3	48	2	41	1	65	3	40	2	41	1		O34835	fapR	66	2	66	4
A3F3G3	hisC	88	3	58	1	58	1	76	5	58	1	58	2		O34484	mapB	65	1	65	3
C0SPA0	amyX	85	2					82	4						P11469	ysmA	65	2	54	2
O32107	yuiD	85	3	70	1	60	3	70	4	70	1	44	5		O31737	ylqB	64	2	49	2
P05649	dnaN	85	4	68	4	266	10	66	5	53	6	192	10		O35041	yfjT	64	4	41	4
O34693	yloA	84	2	52	1	70	1	81	5	52	2	70	4		P37470	spoVC	64	1	64	2
O34951	bceR	84	2					71	3						P37481	yycC	64	2	44	2
P45867	acdA	84	3			36	1	75	6			36	5		P53554	bioI	64	2	60	4
P70962	rapB	84	1			58	1	84	2			58	5		P54473	ispH	64	4	55	7
P80875	yceD	84	4	110	4	209	7	71	7	88	9	169	11		P71009	albC	64	1	83	4
O34318	yloU	83	3	55	1	113	3	60	3	55	1	110	4		P94584	fabZ	64	8	39	8
O34394	yjjA	82	2	24	1	77	3	72	2			59	3		Q45589	cdaA	64	2	54	3
O35013	ytkD	82	2	65	2			71	2	47	2				Q799M1	ppsD	64	1	64	2
P39629	rmlA	82	2	26	1	73	3	69	3	26	3	66	4		P37942	bfmBB	63	3	44	3
P94443	padR	82	3			93	2	66	3			80	3		P42414	iolC	63	2	57	2
O32176	fadE	81	2	79	3	271	7	75	4	67	4	197	8		P50621	nrdF	63	2	54	3
O34916	ykuR	81	2	56	2	69	4	72	4	56	2	63	4		P96670	ydeM	63	2	56	5
P96605	ydbJ	81	2	73	3	164	5	65	3	54	5	122	6		A3F318	panC	63	2	63	4
C0H432	yoyE	80	3	46	3	88	3	99	6	46	5	70	4		Q08429	kapB	62	4	43	4
P13714	ldh	80	1	56	1			80	2	56	1	37	3		Q795Q5	yttA	62	2	54	3
P54457	rsfS	80	4	45	2	122	5	54	4	41	2	84	5		O31655	rsgI	61	2	49	2
C0H3X7	mprF	79	2					79	11						O34569	yoaA	61	2	57	2
O32091	pncA	79	4			75	2	59	4			72	2		P33911	csrA	61	4	39	5
O32192	cssR	79	2			97	3	71	3			75	4		P46327	yxbC	61	3	46	3
Q45597	fbp	79	3	70	1	58	2	58	3	70	1	48	2		Q9JMQ1	exuR	61	1	61	4
O34726	yflS	78	3	40	1	75	2	58	3	40	1	63	2		O07001	yvdT	60	1	60	4
P24469	cccA	78	1			188	3	78	3			179	4		O31847	yozO	60	4
P54495	glcK	78	3	71	3			68	3	51	3	31	1		O32437	comZ	60	2	45	2
P05657	rpmA	77	5	177	9	136	7	386	19	219	19	398	23		O34426	speH	60	3	37	9
P17731	hisC	77	2					72	3						O34979	yvrO	60	2	51	4
O31713	fruR	76	2			47	2	65	2			42	2		P39614	ywdF	60	2	56	2
O34595	thiI	76	2					67	6						P42968	kipR	60	1	74	14
P80861	yjlD	76	3	56	2	121	4	59	4	43	4	89	5		P80238	ydaG	60	2	48	2
P42954	tagH	75	2	60	2	159	3	62	3	47	3	128	4		O31784	pksR	59	3	51	13
P46327	yxbC	75	2					70	3						O34512	yfmM	59	1	59	2
P49778	efp	75	5	56	2	101	6	103	10	52	2	72	8		O34635	sdaAB	59	3	54	11
P54456	yqeK	75	2	141	4	24	1	72	2	124	4				O34951	bceR	59	4	34	4
P96698	cotP	75	2	71	3	102	3	67	4	37	4	87	4		P54476	nfo	59	2	48	2
O34497	ykgA	74	2					64	2						O34592	ydjP	58	2	55	2
P40870	spoVAEA	74	3	119	3	135	6	59	3	105	3	98	6		P23445	fliI	58	3	49	3
P45902	yqaE	74	1					68	2						P37944	aroK	58	3	50	8
O34986	yvnB	73	5	47	1	69	3	60	11	47	4	58	5		P39840	galM	58	2	45	3
P07860	sigF	73	3	51	1	63	4	62	4	51	1	39	5		P77837	ureC	58	4	40	6
P54523	dxs	73	2	117	1	54	2	70	3	117	1	45	2		Q59192	parE	58	2	52	6
C0SP94	yhfQ	72	2	56	2	115	5	63	7	47	4	81	6		O31418	mrnC	57	1	57	2
O34828	yrzB	72	3	45	2	104	4	79	4	40	2	70	4		O32114	dapF	57	1	57	2
P19672	yqxC	72	2			22	1	67	2						C0SPB6	ssbB	56	3	45	4
P54458	yqeM	72	1	48	1	106	1	72	1	48	1	106	1		O31423	skfB	56	4	30	4
P37872	ybxB	71	2			92	3	62	2			81	3		O32175	yusI	56	4	43	4
P46921	opuAB	71	5	22	1	40	3								O34632	sirB	56	2	51	5
O34872	ytiB	70	4			107	3	101	14			165	12		P37957	estA	56	3	40	3
P13485	tagF	70	1	64	2	115	6	70	2	49	2	72	8		P54517	yqhS	56	2	51	2
P17631	dnaJ	70	4	106	3	111	3	52	4	84	3	97	3		P70949	yitW	56	2	50	2
P54470	yqfL	70	2	34	1	56	3	61	4	34	1	38	5		P70970	ecfAB	56	2	49	6
Q08429	kapB	70	2					59	3						O07548	yheG	55	2	46	3
Q7WY66	sspL	70	3			55	1	126	8			76	3		O07906	yraN	55	4	34	9
O32272	tuaC	69	2			21	1	65	3			21	2		O31451	ybfJ	55	2	77	7
P25971	pyrF	69	2			93	2	69	3			93	2		O34921	ytoI	55	1	55	8
P54439	yrkL	68	2			108	2	65	2			99	2		P19994	map	55	2	53	6
P54587	yhcC	68	4	28	2	56	4	40	5			34	4		P38423	yqxK	55	1	55	2
P55340	ecsB	68	1					68	5						P39815	trmFO	55	2	48	5
P70994	ywhB	68	1	84	1	136	3	68	2	84	1	112	4		P46336	iolS	55	2	50	2
P96575	ydaB	66	2	48	1	80	3	57	2	48	1	63	4		Q06750	cysE	55	1	55	2
O32166	yurZ	65	8	26	2	103	7	34	8			74	7		O31575	recX	54	3	31	4
P18256	thrZ	65	1			47	1	65	4			47	3		O32192	cssR	54	2	47	8
P54473	ispH	65	1			44	1	65	2			44	3		O32215	helD	54	2	53	6
P54941	yxeB	65	4	34	1	63	4	57	4	34	1	55	4		O34445	ylbN	54	3	37	3
Q45601	rlmH	65	1			20	1	65	3						O34641	ytrB	54	1	54	2
Q5BU39	mstX	65	1					65	3						O34876	ftsX	54	5	31	5
Q7BV94	yojK	65	2	69	3	50	1	55	6	49	3	50	3		P36838	carA	54	3	40	3
O34418	yfkI	64	1	30	1	92	3	64	1	30	1	77	3		P37960	mrgA	54	2	45	7
P45858	mmgD	64	1	53	2	41	2	64	2	43	2	34	2		P38424	engB	54	4	46	4
P50742	yphB	64	3			111	4	49	6			98	8		O34508	ykfB	53	1	53	4
Q45497	yktA	64	2	54	1	35	2	56	3	54	3	35	3		O34899	yvqK	53	2	53	2
Q45604	yycR	64	2	27	1	94	2	55	3	27	1	83	3		P12011	gntK	53	1	53	2
O31671	kinD	63	1					63	10						P24010	ctaD	53	3	32	3
P50740	fni	63	2			81	3	55	3			73	4		P35620	flhA	53	4	34	6
P94366	cydC	63	3			21	1	51	6						P54472	yqfO	53	1	53	7
O31788	aprX	62	1					70	3			31	2		P54504	rsbRD	53	2	43	2
O32086	yubA	62	2	51	1	55	1	59	2						P54574	fur	53	2	44	4
O32225	yvaC	60	2			95	3	56	7			90	5		P80874	yhdN	53	3	46	4
P54555	dsdA	60	3	42	1	33	2	44	6	42	2	25	2		O05389	yrbE	52	1	52	3
P23970	menD	59	2					53	2						O31751	uppS	52	2	48	3
P39622	spsB	59	2	83	4	23	1	51	2	62	4				O31823	yngC	52	2	45	2
O05519	ydiF	58	1					58	16						O32035	yrrN	52	3	32	4
O07637	glsA2	58	3			29	1	41	4			29	2		O32245	yvbH	52	2	38	4
P35161	resB	58	3			58	2	44	3			49	3		P23447	fliF	52	5	22	6
P45869	ywkB	58	1	69	3	51	2	58	1	48	3	48	2		O05394	mccB	51	2	43	5
P54471	trmK	58	1	49	1	61	1	58	7	49	3	61	2		O05509	gmuR	51	2	47	6
A3F305	dinG	58	1			31	1	64	5						O07607	yhfI	51	2	47	2
O07529	azr	57	3	32	2	127	8	46	5	28	7	84	8		O34784	yobI	51	2	47	15
O07589	yhdT	57	2	48	1	58	2	54	2	48	1	47	3		P10725	alr1	51	1	51	2
O31711	yknY	57	1	52	2	38	1	57	1	50	2	38	3		P18158	glpD	51	3	41	7
O32123	yutH	57	2	41	1	32	2	49	3	41	1	29	2		P54459	yqeN	51	1	51	17
O32230	smpB	57	3					42	3						P54947	yxeH	51	4	31	5
P28368	yvyD	57	1					57	4						Q795M6	yugH	51	3	40	4
P39569	gerBA	57	2	64	1	119	3	53	3	64	1	102	3		A0A0G2UKC4	spo0A	51	4
P42982	bshA	57	2	59	1			48	3	59	3				P21477	rpsT	50	2	62	4
P94414	yclK	57	1					57	6						P37544	rsmI	50	3	50	5
O32093	yueH	56	2	45	1	26	1	45	3	45	2	26	2		P39570	gerBB	50	8
P70993	ywhA	56	1			61	2	56	2			49	2		P42113	asnH	50	4	37	6
P94523	araA	56	1					60	3						P71037	ywnB	50	2
O32179	fadM	55	1					55	2						O31673	clpE	49	3	41	3
P27206	srfAA	55	1			24	1	53	19			24	19		P23478	addA	49	1	49	8
P96666	ydeI	55	1			58	1	55	4			58	2		P39789	ypoC	49	2	43	2
P94538	ysgA	54	3			116	2	46	5			108	2		P54955	yxeP	49	2	44	2
O05496	ydhE	53	3			57	2	39	8			54	9		P71012	fruA	49	2	48	2
O31861	yojB	53	2	40	1	177	9	49	2	40	1	122	9		O05515	tsaE	48	1	48	5
P05650	yaaA	53	2			94	2	45	2			82	2		O31500	yerO	48	2	34	3
P14951	uvrC	53	1	33	1	55	1	53	5	33	4	55	5		O31667	mtnX	48	2	42	2
P39574	galK	53	1			46	1	53	6						O31754	rasP	48	2	37	2
O31630	yjcH	52	2			30	2	48	2			30	2		O32119	yutI	48	2	35	2
P54482	ispG	52	2					43	3						P39758	abh	48	4
P54536	artQ	52	3			216	9	46	3			144	9		Q45066	parC	48	1	48	5
P55339	ecsA	52	3	160	4	201	6	48	3	151	4	176	6		O07566	ntdA	47	1	41	8
C0H3X3	yezF	51	1					84	2						O07581	yhdL	47	1	47	2
O31546	dus2	51	2					46	4						O32204	yvsH	47	1	47	2
O31823	yngC	51	2	31	1	59	2	45	2			44	3		P39597	efeN	47	2	46	3
O32117	yutJ	51	1			72	3	51	3			62	5		P39752	flhO	47	3	33	3
O34522	trmB	51	2	35	2	97	3	45	3			67	3		P42973	bglA	47	1	47	4
P96697	ydfS	51	1			20	1	51	4			20	4		Q01625	misCA	47	2	40	2
O32215	helD	50	5	51	7	138	13			29	7	67	15		P54521	xseA	46	2	39	2
P32729	rplGA	50	1			129	3	50	3			120	3		P54550	namA	46	4	33	5
P40420	glcU	50	2			69	4	43	2			49	4		P96611	ydbP	46	1	46	5
P54487	yqgE	50	4	31	1	52	3	25	4			32	3		O34680	ydiP	45	2	40	2
O31875	nrdEB	49	2			29	1	41	7						O35008	ytqA	45	3
O34402	yrrD	49	1					49	2						P11044	thyA2	45	2	40	8
P54485	yqgB	49	2			53	2	49	2			53	2		P17585	aadK	45	2
P94434	ycnL	49	1			48	1	49	13			48	12		P35159	rluB	45	2	42	4
P96684	ydfG	49	1			70	2	49	2			65	3		P94360	msmX	45	3	40	14
O05254	yufP	48	1					48	2						Q45065	yneT	45	3	32	8
O07533	yhaR	48	1			32	1	52	5			36	6		C0H3X4	yezG	44	2
O34460	ytrI	48	2	40	1	35	1	47	4	40	1	35	2		O32153	frlD	44	3	22	3
P08065	sdhA	48	1	67	3	299	11	48	1	51	4	226	12		O34392	ytrE	44	1	44	2
P20691	aroA	48	3	145	5	302	7	35	6	125	6	236	11		P37524	noc	44	1	44	2
P37560	yabR	48	4	45	3										P42400	yckB	44	2	40	4
P50727	fer	48	2	137	3	60	1	41	2	112	3	60	1		P54471	trmK	44	1	43	2
P94547	lcfA	48	3			25	1	44	4						P55339	ecsA	44	3	38	3
O34384	yceE	47	2	90	2	131	4	42	3	84	2	113	4		P94389	ycgL	44	1	44	2
P39625	spsE	47	2					30	2						P94498	cysH	44	1	44	4
P50850	ylxY	47	4					47	6			37	3		Q01960	flhF	44	3	33	4
Q45593	yydI	47	2			39	1	34	5						Q45494	ykrA	44	4	30	4
O32175	yusI	46	5	24	1	123	4	32	5			91	4		O06978	yvcP	43	1	43	2
P07373	spoVE	46	2					37	2						P39594	thiE	43	3	33	4
P17868	yqxD	46	1			31	1	46	2						A3F3H3	cheR	43	1	43	4
P96704	ydgF	46	1					46	5						C0H3X7	mprF	42	5	38	10
Q45614	walK	46	2			47	3	45	9			31	9		P13792	phoP	42	1	44	7
O07592	yhdW	45	3	20	1			38	3						P71047	ywgB	42	1	42	5
O31727	ylmE	45	1					57	3			67	5		O32151	yurJ	41	1	41	4
P42411	rsbT	45	2	70	3	48	2	39	3	51	3	36	2		O34513	ylbM	41	3	32	4
P54179	ypmS	45	1			44	1	45	2			44	3		O34827	ykuM	41	1	41	10
O07020	lutA	44	2	27	1	36	1	37	5			36	2		P37484	gdpP	41	2	41	2
O32130	lytH	44	2					39	3						P46899	rplR	41	1	139	16
P42979	ypjD	44	1	55	3	99	3			45	3	74	3		P46921	opuAB	41	2
O07544	yheC	43	2	26	1	85	2	35	2			71	2		P70945	yitS	41	3	41	4
O31850	yojN	43	1					43	4			26	5		Q45461	opuBB	41	2	30	2
P16616	hemC	43	1	44	1	109	3	43	2	44	1	97	4		O30601	yosP	40	1	40	2
P21204	yszB	43	2					36	3						O34507	prkC	40	1	40	4
P37960	mrgA	43	1	100	3	106	4	43	3	74	5	76	8		P37513	yyaK	40	2	35	2
P54426	ybxH	43	1	80	3	55	2	43	1	64	3	50	2		P39605	nfrA1	40	2	35	3
P54575	ribC	43	2	53	2	65	3	40	3	43	2	48	4		Q7WY72	ylzA	40	1	40	15
O07543	yheB	42	2			40	2	31	3			27	4		O07604	yhfF	39	2
O31588	yhzB	42	3	47	1	51	4			47	2	29	4		O31446	ybfF	39	2	36	3
O31686	ykvU	42	2			45	1	35	3			45	2		O34470	ylbL	39	2	30	3
O34542	yflK	42	2									26	2		O34542	yflK	39	1	39	2
P40407	ybbC	42	3	23	1	128	5	52	4	23	1	102	5		O34809	yceG	39	2	31	3
P42418	iolH	42	1			173	4	42	2			156	4		P23454	ylxF	39	2	39	3
P37815	atpE	41	3	44	2	27	1	59	4	72	5	27	1		P39134	prkA	39	2	34	3
P42963	ycsF	41	1	58	1	40	1	41	4	69	5	40	2		P94556	racE	39	2	35	6
P71070	yukC	41	1					46	7	42	4	38	6		O34659	cdaR	38	3	30	4
C0H3Q2	ytzL	40	3	37	3	53	4	37	3	33	3	41	4		O34748	recQ	38	1	38	2
O31609	yjbK	40	2					36	5						P10726	sigD	38	1	38	2
P10727	spoIIAA	40	3	26	1	47	2	33	3	26	1	36	2		Q2XNC5	rpsL	38	1	69	5
P37944	aroK	40	2			27	1	39	2						O32236	rghR	37	1	37	2
P40406	nagZ	40	2			114	3	32	6			103	6		P40762	yvmB	37	1	37	2
P50620	nrdE	40	1			75	2					63	7		P70947	yitU	37	2	29	2
Q795M6	yugH	40	1					40	2						P71035	ureB	37	2	29	2
O34309	pps	39	2	24	1	140	3	36	5			138	5		F2ZA66	polC	37	2	32	3
P40737	yxxD	39	1					39	2						O31429	skfG	36	3	27	3
P42973	bglA	39	1			67	2	39	3			60	4		O34640	yerI	36	2	36	2
P54567	yqkD	39	1					39	2						O34720	yjgC	36	4
O31724	ylmB	38	1			60	2			38	4	50	3		P38022	rocR	36	1	36	2
O32243	opuCC	38	1			120	3	38	4			109	7		P50619	ymaB	36	1	36	2
O35000	nagB	38	1					38	2						O31671	kinD	35	2	27	7
Q00777	proG	38	2	55	1	172	4	27	6	55	4	137	6		O34797	coaD	35	1	35	2
O31857	bshB2	37	3			39	2	29	5			32	3		P21473	rpsO	35	3	171	8
O32027	yrzI	37	2			23	2	32	2						P71082	ygaD	35	2
O35014	ykuI	37	3	23	2	57	3					43	4		Q05865	folC	35	2	34	4
P17893	argR	37	2			47	3	30	2			37	3		G5D7Q5	phoR	35	2	31	2
O32242	sdpR	36	1					132	3						P37954	uvrB	34	3	26	12
O35028	yfkR	36	1			74	1	36	3			74	2		P80880	trxB	34	2	27	2
P26212	sacT	36	1					51	2						O31546	dus2	33	2	30	2
P34958	qoxC	36	2					36	2						O34634	yrrK	33	2
P39847	ppsC	36	5												P37876	ytxK	33	2	29	4
P94584	fabZ	36	4			21	2								P54154	msrA	33	1	33	2
Q04809	dpaA	36	2	52	2	164	5	38	4	40	3	119	7		P54182	ypoP	33	2
O31858	yojF	35	2	34	1	139	3	28	2			111	3		Q45460	opuBA	33	2
O32254	yvbT	34	2	27	1			111	3	59	2	103	1		Q45498	yktB	33	2	30	2
P39839	yuxL	34	1			54	1	34	3			54	3		O07561	yhjG	32	3
Q00758	spoVB	34	4					34	5						O34844	yodB	32	2
O32437	comZ	33	1			47	3					26	3		P23970	menD	32	1	32	2
P39570	gerBB	33	2												P25813	rsmG	32	2	25	2
P70996	ywhD	33	2												P26942	ysxB	32	2
P94593	ywqA	33	1					33	7						P39805	licT	32	1	32	2
O06477	yfmS	32	2	32	2	34	2								C0SPA7	yukB	31	3
O07002	yveA	32	2	29	1	41	3	30	3	29	1	33	3		P50840	ypsC	31	2	26	2
O31782	pksN	32	3	25	2			32	17						Q795U4	ytkL	31	2
O34426	speH	32	2	35	3	28	2	25	2						O07624	ywiB	30	2
O34984	yodQ	32	1					32	4						P39155	ywlE	30	2
P37494	yybJ	32	2	82	2	53	2			65	3	50	2		P39620	gerQ	30	2
P37569	mcsA	32	7	29	4	44	7					25	5		Q796Z1	ygaC	30	1	30	3
P46913	qcrC	32	2	22	1	58	2	25	2			52	2		Q45533	--	30	3
Q03223	rpmE	31	2	34	2	23	1								O34593	yjqA	29	1	29	7
P39606	ywcH	30	2	37	3	36	2	24	2	24	3	40	3		P42980	mgsA	29	2
P39631	spsK	30	1	64	1	89	2	34	4	64	2	80	2		P94420	yclP	29	2
P40735	ecfA	30	2												O07014	rsbP	28	2
P46318	licB	30	1	28	2	39	3			24	2	26	3		O07567	ntdR	28	1	28	3
O05502	ydhJ	29	1					29	7						O34616	sdpB	28	1	28	2
P0CI76	rtp	29	1			63	1	29	4			63	2		O34717	fadH	28	2
P37545	yabD	29	3			24	1	25	3						P37807	rpmB	28	2
P39696	comER	29	1	44	1					44	4				P54376	gcvPA	28	1	34	6
P42435	nasD	29	1					53	4						Q06004	gutB	28	1	32	2
P54156	yplP	29	2			34	2								Q45614	walK	28	2	23	9
P54617	ydjF	29	1	102	2	186	5	29	1	107	4	168	6		O31691	glcT	27	2	27	2
Q45064	plsY	29	1			20	1	40	2	46	4				O31787	ymaE	26	2
Q45585	sigW	29	1	28	1	30	1	29	1						O34308	ytkK	26	2	26	5
O05391	bofC	28	1	33	1	33	1	45	7	42	9	40	6		O34355	ytcJ	26	1	26	2
O32031	yrrS	28	1			111	4	28	8			74	12		A3F3G8	trpD	26	2	26	2
O34894	ezrA	28	1			53	1	28	3			53	5		O08336	cypB	25	1	25	4
O35002	ctpB	28	1					28	4			28	4		O31857	bshB2	25	2	25	4
P08066	sdhB	28	1	43	1	153	3	28	2	43	3	135	3		P16655	divIB	25	1	25	4
P42419	iolI	28	1			48	2					43	2		O31743	rbgA	24	1	24	2
P54376	gcvPA	28	2			37	1	23	3			37	2		O32149	pucF	24	1	22	2
O31776	tdh	27	1			137	3	27	2			118	5		O32293	yycN	24	1	24	3
O34308	ytkK	27	1			39	3			25	4	36	5		P54383	ispA	24	2	42	13
O31626	yjcD	26	1					40	2						O34572	ykoC	23	1	35	4
O34593	yjqA	26	1			29	1					29	4		O05253	yufO	22	4	22	9
P28670	yoxC	26	2												P54497	yqgT	22	2
C0SPA7	yukB	25	3												P42297	yxiE	21	1	21	5
O05235	yugF	25	1	31	1	116	3	25	5	31	1	108	5		P45931	yqbO	21	1	27	9
O34994	ccpN	25	1			55	2	25	3			51	2		P96666	ydeI	21	1	21	2
P56849	rpmGA	24	2												P96716	ywqD	21	1	21	2
O34823	ybcF	23	3												Q04385	ygxA	21	2
P32732	truB	23	1			45	2					54	4		O05514	thiL			24	2
P42061	appA	23	1	24	1			23	2						O06008	adhR			33	5
P94541	rnhC	23	1					23	4						O06489	yetM			27	3
O06476	yfmR	22	1	35	2	24	1	25	4	30	2				O06979	yvcQ			26	6
O32003	yokD	22	1			41	2					33	2		O07545	yheD			22	2
O34891	yjzB	22	1			34	2					28	2		O07564	ntdC			23	2
P37489	yybO	22	1	39	1	86	2			39	4	69	3		O31427	skfE			33	5
P54493	gluP	22	1	30	1	29	1	22	1	30	2	29	2		O31600	yjbB			52	7
P54570	nudF	22	1	50	1					50	2				O31708	yknV			30	2
P94552	abf2	22	4												O31782	pksN			43	15
Q45478	ylyA	22	1	41	3	39	3								O31808	yndD			32	3
O05253	yufO	21	1	26	1	48	2	21	4			43	5		O31840	phrK			39	2
O06968	yvcD	21	1					23	4						O32138	pucR			28	4
O31703	moeA	21	1			77	4					46	5		O34431	yloB			30	11
P42953	tagG	21	1	61	2	42	1	21	1	54	2	42	2		O34516	yocB			34	8
P54304	hemN	21	2												O34960	yjgB			35	5
P94440	yfiL	20	2												O35015	yngK			34	2
C0H3Z5	ykzK							29	5						P12012	gntP			30	7
C0H434	yokU			67	1					67	2				P21475	rpsR			71	3
C0SP98	ykfD					81	3					54	4		P23477	addB			42	22
O05393	mccA									25	2				P23545	phoR			31	3
O05394	mccB			44	1					44	2				P25149	ywaF			43	5
O05410	yrpE					157	2					153	5		P26212	sacT			47	3
O06483	yfnE					31	1					31	2		P39616	ywdH			24	4
O06714	sbcC							25	10			41	9		P39839	yuxL			54	3
O06739	yitD					67	1					67	7		P39847	ppsC			83	22
O06976	crh			42	1	56	1	133	5	91	4	89	4		P42105	yxaF			26	4
O06988	bbmA			42	1	77	3			42	2	55	3		P42178	narJ			45	4
O06991	mdxG											53	2		P42295	yxiC			37	5
O07085	czcO							23	3						P42300	yxiH			32	6
O07509	proJ											30	7		P52996	panB			131	3
O07553	nhaC							35	3						P54437	yrkJ			35	6
O07575	yhdF					185	6			47	4	113	9		P54480	yqfW			48	13
O31404	acoA			237	7					183	7				P54495	glcK			37	4
O31431	ybdG					96	2					85	2		P70997	pbpG			104	7
O31447	ybfG							32	2			20	2		P71080	ygaB			22	2
O31451	ybfJ					37	2					31	4		P94507	uppP			26	4
O31482	yczH							39	4			39	5		P94577	ywoG			41	3
O31522	yesS							22	3	24	4				P96583	topB			26	4
O31590	cspR											33	3		P96642	yddE			25	5
O31645	manP					27	2								P96680	ydfC			56	14
O31664	mtnU					35	2					30	3		Q03223	rpmE			63	10
O31669	mtnD			58	2	70	2			54	2	59	2		Q795R2	ytcQ			20	5
O31672	mhqR					53	1					53	2		Q795R8	ytfP			88	14
O31674	ykvI									31	4				A8HU52	sacT			47	2
O31702	moeB											30	2		I3QBT7	dnaJ			21	2
O31710	yknX					202	6					134	9		Q45667	A9D36_08530			31	3
O31712	yknZ					108	5					80	5		Q7DLB6	natB			23	2
O31784	pksR					21	1					21	7		O06976	crh	117	4	118	8
O31789	ymaC									21	2				O32233	secG	103	2	96	3
O31801	yncF			72	2	297	4	236	4	54	2	273	5		P31080	lexA	96	2	89	2
O31809	yndE											22	2		Q45577	ybeC	94	3	84	4
O31817	fosB					47	2					44	2		P53559	bioW	93	5	66	5
O31827	ppsE									22	4				P32395	hemE	87	5	66	9
O31842	yozL											22	2		Q45601	rlmH	83	2	70	8
O31886	yosC									24	2				P54460	prmA	81	5	50	6
O31903	yorK							36	4						P06533	sinR	78	2	62	2
O31916	yoqW					103	3					91	4
O31945	yonO							28	6			37	4
O31949	yonI					25	2
O31974	yomK			33	2
O31980	yomE							34	11			36	8
O31989	sunI					185	8					118	9
O31995	yokL					35	1					41	2
O32032	pbpI			32	3
O32101	yueB			25	1							22	4
O32178	fadN					22	1					22	5
O32182	yusP											29	5
O32198	liaS									23	4
O32206	yvgJ											23	2
O32213	cysI			30	1	74	3			30	6	65	9
O32219	cadA					131	2					114	3
O32233	secG			77	1					77	4
O32259	lutC			61	2	73	2			47	3	69	3
O34324	acoL			49	2			22	1	45	3
O34363	yobN					44	1					44	3
O34434	ydjG					31	3					29	4
O34441	yloC											23	3
O34448	yopQ					195	7					165	8
O34469	yeeB									30	3	32	6
O34479	yosQ									22	2
O34498	yopT					64	2					57	2
O34512	yfmM					50	3					38	4
O34514	menC					62	1					62	2
O34538	ycdA					29	1					29	2
O34558	yopR					51	2					38	2
O34591	acoB			466	14	285	6			292	17	242	8
O34614	ytqB					84	1					88	2
O34617	rlmN			88	1	37	1			88	5	37	9
O34618	ytnA					24	1					24	2
O34663	ybcL									24	4
O34685	yofA											25	3
O34720	yjgC											38	8
O34745	yodF			33	2	55	2					37	2
O34784	yobI							31	21
O34787	pksE									21	3
O34799	ytlR			28	4	27	2
O34803	yeaA							28	4
O34885	ydiS							25	5	25	4
O34893	yngF			25	2
O34915	yobE					65	1					71	2
O34921	ytoI					58	1					58	4
O34942	recG					24	2	29	3
O34946	znuC					200	3					196	5
O34990	purU			29	1					29	2
O34999	yoqH					88	2					80	2
O35033	coaBC					94	5			52	4	95	9
O35046	yocD					97	2					92	2
P04189	aprE					68	2					65	2
P07791	cotD							99	20	26	5
P08064	sdhC					30	2					32	2
P0CI80	xylA											21	4
P10726	sigD					24	1					24	4
P11863	cotT							1388	29	642	17	1525	29
P12039	purD			25	1					25	2
P12254	sigK			26	5	36	2
P13267	polC							22	16
P13801	spoIIGA									44	2
P16397	bpr							24	6	31	2
P17865	ftsZ					46	1					46	2
P17894	recN					71	3					58	4
P20668	gltC					98	8					40	9
P21478	rpsU			43	3
P23477	addB					29	3					46	14
P23545	phoR					73	3					57	3
P24011	ctaC			39	1	47	2			39	3	39	4
P25503	hutU					116	3					88	4
P25812	mnmG					43	1					43	2
P26497	spo0J					30	1					30	2
P26904	dppC									63	2
P26907	gsiB			43	2					34	2
P28264	ftsA							21	2
P32960	racX											33	2
P36948	rbsC											21	2
P37508	yyaP											28	2
P37542	yabA			39	2	54	2			27	2	44	2
P37561	yabS					51	1					51	3
P37582	glnR					64	2					56	2
P37946	ilvA									23	3
P38021	rocD					186	5					135	7
P38423	yqxK					39	1					39	2
P38491	ypfA											21	2
P39130	lplD											22	2
P39143	gutR											28	3
P39155	ywlE					119	5					92	5
P39592	ywbI					36	2					30	10
P39740	fliT											25	3
P39771	purT					28	1					37	4
P39787	dnaD											36	3
P39797	xepA									33	2
P39803	yitT											46	3
P39845	ppsA							22	12			25	9
P40408	btr							25	2
P40759	glnL											41	3
P42238	gudD			23	2
P42248	ycbP					43	2					34	2
P42296	yxiD			23	3					23	4
P42300	yxiH							30	2	35	3	39	3
P42958	ycsA					78	2					70	3
P45740	thiC							23	5
P45931	yqbO							25	5	22	3
P46321	licR					52	1					52	2
P46338	pstS					192	4			33	1	175	4
P46341	pstB2									27	2
P46918	ggaB											39	4
P50829	ypqE					119	1					119	2
P50830	yprA							45	5			44	4
P50863	salA					25	1					28	2
P52035	bsaA					150	4					128	4
P54163	ypdP											31	4
P54329	xkdI											46	2
P54394	dinG							64	7
P54422	ggt									24	2
P54423	wprA					74	4					53	5
P54425	ybxG					85	2					75	3
P54428	yrkA							42	3	42	3
P54451	yqeF					30	1					44	4
P54460	prmA					22	1					22	4
P54467	yqfB					22	1					22	2
P54489	yqgL									28	2
P54496	yqgS											24	4
P54498	yqgU							60	3	61	4	62	7
P54504	rsbRD							25	4
P54559	yqjV											46	4
P54591	yhcG											23	3
P54596	tcyP					21	2
P54616	fabI											648	31
P55190	ybaS							37	4	26	2	51	6
P60495	kipI					80	2					71	2
P68569	bdbA					45	2					45	2
P68575	yorD					172	9					109	10
P71002	rapF									26	15
P71017	gbsB					91	2					80	4
P71025	czcR							25	3
P71037	ywnB					102	2					87	2
P71040	clsA			30	1					30	5
P71049	slrR											23	2
P71053	epsD							30	4	24	1	25	2
P80877	metE							23	2			32	6
P94360	msmX			47	3	68	3			45	3	57	4
P94389	ycgL					36	1					36	2
P94398	folE2					74	3					54	3
P94400	yciC					591	12					554	16
P94408	yclF					110	4					73	6
P94417	yclM											24	5
P94459	ppsD											41	12
P94474	yeaC			20	1					22	2
P94500	yrdK							24	2
P94527	egsA							30	2
P94563	ysnD							1556	38	769	20	59	4
P94583	rapD									21	2
P96501	flgL									31	3
P96615	ydbS					113	3					100	3
P96622	ndoA			46	1	30	1	88	4	55	3	30	1
P96706	ydgH							23	4			22	2
P96718	ywqF			44	3
P97030	queG			42	6
Q02113	lytB					457	15					322	15
Q02114	lytC			26	1	931	30			26	3	718	35
Q05470	pksL							43	13
Q07833	wapA			41	3	1557	35			33	4	1368	37
Q45063	yneR					251	3					239	3
Q45598	yydD					41	2					36	7
Q59HN8	rapH									43	2
Q795Y4	yrhE											38	3
A3F326	birA							23	5
O30708	cotT							64	8			41	3

## Sheet: B. cereus
Proteins identified from Bacillus cereus ATTCC14579 spores
Protein was said to be identified if > 1 peptide was identified with individual peptide score >= 20 and for single peptide identifications semi-trypsin criterion was used to confirm the identity.
		Tryptic Peptides				Semi-tryptic Peptides
		Replica I		Replica II		Replica I		Replica II
UniprotID	Gene name	Mascot score	# peptides	Mascot score	# peptides	Mascot score	# peptides	Mascot score	# peptides
P0A4F4	sasP-2	29654	722	30784	744	25223	776	27733	789
Q81EI9	BC_1984	26870	661	25346	650	23209	734	22930	710
Q81HD9	BC_0875	26846	792	31977	902	21494	835	26165	926
Q817V9	BC_4419	11068	259	11071	271	9481	272	9669	277
Q814C5	fusA	9000	232	6959	258	7450	251	5210	266
Q815K8	eno	8747	217	5044	151	6974	225	4017	154
Q81A11	BC_3784	7176	171	12349	285	5876	174	10812	289
Q81H38	BC_0987	6470	149	6224	133	6151	181	6007	141
Q81J47	rpoC	5836	167	4076	135	4741	179	3335	137
Q81J48	rpoB	4742	173	3839	147	3297	187	2724	149
Q819K6	BC_3970	4706	137	5153	160	3556	143	4069	162
Q814C4	tuf	4645	167	5182	195	3614	193	4356	214
Q819K4	BC_3972	4559	107	4186	108	3798	113	3704	110
Q816T0	leuS	4512	88	2077	50	3934	91	1758	51
Q814T5	BC_5335	4491	90	1978	57	3932	93	1684	60
P0A4F2	sasP-1	4233	181	4027	186	3109	193	2856	192
Q815K6	BC_5140	4228	129	5795	175	3978	163	5089	188
Q818E9	dnaK	4094	118	3553	114	3235	132	2766	123
Q819K5	BC_3971	4092	102	2811	88	3802	121	2636	99
Q81AG3	BC_3607	4052	135	3748	130	3188	142	2889	133
Q81A99	BC_3682	4049	105	2967	90	3529	115	2649	96
Q814N4	BC_5391	4014	122	3949	127	3427	134	3293	130
Q81AI2	BC_3586	3684	160	1164	56	2411	165	789	56
Q81E30	ileS2	3634	86	841	29	3134	91	690	30
Q81E93	BC_2095	3444	102	3659	88	2845	103	3095	89
Q81FR0	BC_1509	3426	116	2032	79	2632	120	1564	80
Q817R6	valS	3411	111	3677	122	2493	117	2954	124
Q81AK8	BC_3555	3396	81	3612	106	2778	83	3017	107
Q81JC8	guaB	3388	73	2440	77	2873	76	1976	77
Q81CA3	BC_2872	3338	80	3691	85	2846	87	3130	91
Q81J50	rplL	3280	114	2644	126	2332	117	1770	129
Q813S4	BC_1602	3226	41	3538	46	2951	42	3352	46
Q814B0	groL	3211	88	2568	93	2408	92	1908	95
Q817F4	BC_4599	3062	101	2125	72	2568	111	1727	80
Q812R2	BC_4420	2911	102	2990	108	2000	106	2206	114
Q81AM3	BC_3539	2900	52	490	7	2522	55	479	7
Q81G97	BC_1311	2896	58	4861	90	2500	62	4337	94
Q81J66	BC_0102	2829	82	2100	62	2195	89	1655	64
Q81GK2	BC_1193	2774	70	1387	45	2254	72	1123	46
Q81AI4	BC_3584	2706	95	1512	57	1780	99	1023	58
Q81DX6	BC_2220	2691	75	2429	66	2073	76	1951	66
Q812X3	tsf	2684	80	3953	107	2011	85	3301	108
Q81IK9	BC_0377	2678	73	2676	76	2298	75	2358	76
Q81I69	BC_0548	2602	110	1261	70	1597	119	702	71
Q818J4	BC_4256	2588	49	4284	68	2424	50	4233	70
Q817C0	ackA	2584	62	2254	62	2113	63	1848	62
Q815L4	rnr	2523	78	1415	60	1808	84	936	67
Q3YAX6	sspE	2500	35	2033	33	9379	184	7739	178
Q817B7	BC_4640	2457	64	2421	64	2150	65	2104	64
Q814W2	atpD	2455	74	4124	118	1954	76	3249	123
Q819D5	BC_4050	2401	61	887	27	2059	64	730	28
P60180	tpiA	2400	62	2769	85	1776	64	2027	87
Q819Z1	pnp	2394	76	2534	84	1799	78	1897	86
Q819K3	BC_3973	2318	66	1670	51	2069	78	1550	58
Q81BR0	BC_3090	2281	44	1887	43	1917	46	1643	43
Q81BY4	BC_3004	2260	83	806	37	1635	96	608	44
Q81I61	BC_0558	2172	72	1046	36	1596	78	846	36
Q819H7	metE	2160	64	1160	40	1662	67	917	41
Q812X7	infB	2154	60	2677	69	1644	67	2137	78
Q81J39	rplB	2147	46	2399	55	2024	59	2431	77
Q81A53	BC_3738	2131	43	561	11	1879	44	515	11
Q81FH4	rnj	2114	52	1599	51	1698	58	1320	60
Q815X2	BC_5002	2099	77	1443	69	1495	80	1023	71
Q817F7	BC_4594	2098	41	1188	28	1851	43	1068	30
Q816G0	pgi	2073	55	1814	49	1786	57	1608	49
Q814J5	BC_5435	2008	53	729	24	1652	58	578	24
Q819J9	rnj	2006	60	1483	53	1400	61	1096	58
Q81EF3	BC_2026	2001	64	558	31	1521	75	353	40
Q813V0	BC_1221	1966	58	333	11	2194	81	322	13
Q81B21	tal2	1960	56	1234	42	1521	59	984	43
Q81IA7	BC_0487	1960	46	575	17	1581	49	482	17
Q81HE2	BC_0872	1902	46	2136	51	1495	47	1973	56
Q81J25	rpsE	1856	55	2629	75	1723	69	2513	85
Q819X8	codY	1850	68	1420	68	1467	82	1062	73
Q81JA8	metG1	1847	55	743	28	1409	64	600	33
Q81GL2	BC_1183	1830	40	265	12	1553	43	223	12
Q81AI3	BC_3585	1818	58	1247	49	1210	68	906	53
Q812Q9	tig	1815	50	2116	65	1574	56	1940	70
Q81IP0	rocA	1794	57	1141	40	1332	59	867	41
Q817D1	BC_4625	1793	41	1078	32	1407	45	839	34
Q814F0	BC_p0002	1775	45	917	36	1796	57	682	37
Q81HR8	BC_0714	1763	46	384	11	1322	48	310	17
Q81J28	rpsH	1743	58	3204	117	1281	63	2669	121
Q81A05	BC_3791	1735	53	399	10	1408	53	358	11
Q819X9	rpsB	1718	55	2150	101	1168	64	1356	112
Q817Z0	alaS	1711	54	1437	50	1243	63	1078	59
Q81FS1	BC_1498	1702	48	1930	51	1408	49	1495	52
Q81GM5	clpB	1681	55	1104	37	1302	64	945	45
Q81J82	ftsH	1679	63	1169	49	1181	68	988	55
Q814W0	atpA	1669	46	1083	31	1272	50	987	32
Q81J93	BC_0059	1657	66	1232	49	1119	67	867	49
Q814T2	pyrG	1649	61	1311	61	1279	64	952	61
Q81B06	BC_3390	1616	49	2517	65	1311	51	2160	65
Q81J18	rpoA	1608	50	1349	56	1157	52	987	60
Q81AF6	BC_3616	1607	53	1316	52	1198	58	1022	53
Q817M1	BC_4517	1588	42	494	19	1274	42	367	20
Q81EC5	BC_2057	1578	72	296	11	836	74	236	11
Q819R4	ileS1	1570	51	861	33	1230	52	702	33
Q817A0	BC_4659	1568	62	836	35	1074	63	669	37
Q81DW9	BC_2227	1565	44	436	15	1269	49	360	15
Q815J6	clpP2	1557	43	1433	40	1285	50	1209	47
Q819D7	BC_4048	1541	55	1715	72	1268	60	1349	71
Q81DR5	iolA	1538	50	1481	49	1160	55	1163	50
Q81J30	rplE	1532	47	1428	52	1661	67	1486	69
Q816P5	BC_4778	1490	57	370	15	935	59	288	16
Q815S6	BC_5056	1481	59	1596	61	952	61	1128	63
Q81IY1	BC_0212	1477	49	1501	46	1081	50	1221	46
Q815N5	BC_5106	1460	35	732	28	1172	36	553	28
Q81FQ9	BC_1510	1458	32	2246	46	1682	69	2428	87
Q81A08	BC_3787	1448	44	1448	55	1152	45	1199	57
Q817I7	pheT	1426	29	814	22	1196	33	695	24
Q814H6	BC_5458	1423	33	880	26	1224	34	747	30
Q815Z2	BC_4982	1422	38	1096	29	1199	40	923	30
Q815S1	BC_5061	1414	33	1891	38	1221	34	1724	38
Q817D3	BC_4623	1412	36	1512	42	1153	47	1279	52
Q814Q8	argS	1411	42	950	27	1093	46	793	28
Q81D92	BC_2484	1406	47	796	27	1040	54	614	34
Q819A1	BC_4085	1394	38	960	33	1233	49	794	34
Q815K2	BC_5145	1382	32	718	22	1165	34	539	22
Q817H5	thrS	1380	38	1249	33	1192	41	1031	34
Q81H29	BC_0996	1378	44	2854	93	1474	53	2313	96
A9LHR3	cpn60	1349	28	859	29	1140	29	687	30
Q7WRV0	--	1349	28	859	29	1140	29	687	30
Q819M9	BC_3947	1347	55	920	38	1036	56	725	41
P62175	rpsM	1345	48	1529	60	988	54	1207	63
Q814H1	purA	1342	34	990	32	1140	35	844	35
Q81J70	lysS	1342	46	1559	49	1097	49	1286	51
Q81IT5	BC_0264	1335	57	1094	48	938	58	821	48
Q814G5	rpsF	1330	43	1407	41	963	46	1083	43
Q81IT9	cshA	1301	37	1146	40	960	42	869	47
Q81J03	glmM	1261	34	1292	40	983	38	1059	42
Q81A24	BC_3770	1258	41	843	33	1026	45	666	33
Q81HR7	BC_0737	1256	28	859	20	1113	33	766	20
Q81J36	rpsC	1246	43	1333	47	1042	55	1091	59
Q81C41	BC_2942	1239	27	1012	38	1066	30	798	41
Q815Z1	BC_4983	1228	40	1334	37	955	41	1092	37
Q81BF4	CYP102A5	1224	35	659	22	972	36	539	25
Q819M0	BC_3956	1220	35	639	27	954	53	525	42
Q81J41	rplD	1211	13	1346	16	1311	21	1492	26
Q81J27	rplF	1206	42	1233	53	1088	51	1275	69
Q819C5	BC_4061	1203	27	1567	43	1029	29	1364	43
Q81DP3	BC_2313	1203	26	901	26	1013	27	818	28
Q81CC5	BC_2848	1186	42	320	15	826	47	217	21
Q816Q8	metK	1173	37	686	26	862	40	426	28
Q81B04	BC_3392	1171	32	1023	27	930	42	850	28
Q81C48	BC_2933	1168	37	929	34	861	39	685	38
Q81IN3	gatA	1166	38	1073	31	965	44	903	35
Q81BY3	BC_3005	1164	43	78	5	835	46	57	8
Q81IS3	guaA	1163	39	836	34	921	42	760	38
Q81EP4	ldh1	1158	38	1707	41	1083	45	1511	42
P0A392	ldh	1154	43	1248	57	825	43	902	58
Q81GH5	BC_1225	1136	19	660	26	985	19	550	26
Q818Z9	deoB	1135	33	1107	35	897	40	877	36
Q814M2	BC_5406	1130	37	644	26	872	37	474	26
Q814V2	glyA	1127	35	1211	36	807	41	948	38
Q81IR0	BC_0319	1112	22	348	11	990	24	310	11
Q815F8	BC_5201	1111	38	1478	34	834	39	1285	34
Q81DV0	BC_2251	1106	57	470	17	667	57	378	18
Q81J19	rpsK	1098	30	841	21	1406	57	1275	45
Q813L4	BC_2374	1096	20	232	10	1141	26	165	10
Q812S1	mtnN	1092	19	762	16	982	19	713	16
Q815G7	secA	1090	36	806	28	764	41	597	28
Q816G3	ldh2	1087	24	865	24	931	27	761	26
Q817Q2	clpX	1087	48	912	37	625	51	555	40
Q819B1	BC_4075	1087	31	395	22	845	32	270	26
Q81IL0	BC_0376	1082	37	494	22	802	40	332	23
Q81IJ5	BC_0391	1074	48	262	10	731	53	226	12
Q81JD0	gyrA	1071	33	620	19	821	33	478	23
Q81I25	BC_0597	1067	37	702	25	698	39	516	25
Q81J52	rplA	1063	40	1359	52	874	48	1058	58
Q81HL7	BC_0787	1060	49	391	17	652	53	263	19
Q815Y9	BC_4985	1057	36	1239	32	780	37	1005	32
Q81FS8	BC_1491	1052	29	392	14	937	32	331	15
Q81JC4	serS	1050	35	698	25	780	35	521	25
Q81DT6	BC_2267	1044	27	777	13	1055	34	804	20
Q817B8	tpx	1039	27	1425	31	814	27	1135	31
Q2V5Z4	clpC	1038	28	656	18	803	31	503	18
Q81J45	rpsL	1037	22	265	12	1029	28	197	13
Q81J51	rplJ	1031	48	940	53	613	53	598	54
Q81J79	BC_0075	1030	35	1707	57	813	37	1403	60
Q817H8	BC_4571	1027	20	578	20	925	22	488	20
Q81B20	BC_3372	1024	36	1030	49	796	39	762	50
Q81J44	rpsG	1018	35	962	47	952	57	1056	67
Q817U2	rplU	1013	38	1576	84	620	43	839	90
Q81AL1	BC_3552	1008	20	1379	26	898	20	1278	27
Q81E43	BC_2149	1008	19	2277	45	886	22	2035	49
Q815K7	gpmI	997	35	1285	40	751	35	1092	40
Q81FW4	hmp	993	26	881	29	823	33	684	30
Q814S7	BC_5343	992	18	313	11	924	21	276	16
Q81FR5	der	990	28	1039	32	764	29	884	32
Q81BY2	BC_3006	987	43	99	7	660	46	67	8
Q81I09	BC_0616	986	24	811	19	839	24	730	19
Q817I8	asnS	985	34	1279	35	721	36	1085	36
Q814N8	BC_5387	984	31	1355	50	755	34	1102	50
Q81C90	BC_2889	981	24	1389	26	1167	36	1277	27
Q816Y7	BC_4672	966	38	1285	55	633	38	954	55
Q81HI7	BC_0821	964	26	1025	27	846	31	891	27
Q81J97	prs	962	41	855	36	702	43	693	38
Q817G4	polA	959	29	895	31	734	34	756	32
Q814T9	rpmE2	957	30	1929	75	758	35	1687	83
Q81GF2	odhA	954	30	217	10	766	31	173	12
Q81J54	nusG	951	12	760	8	939	14	709	8
Q81C53	BC_2928	944	21	1005	20	831	22	937	20
Q81A09	BC_3786	943	38	923	41	681	40	696	42
Q81F85	fumC	933	23	884	33	769	26	723	34
Q817A4	rpsD	929	57	954	49	466	62	573	57
Q81DS0	BC_2285	928	28	216	11	840	32	156	12
Q817F3	pfkA	925	32	1096	42	548	32	716	42
Q817U6	obg	923	17	285	13	820	17	252	15
Q81II5	BC_0402	919	31	374	11	682	33	280	11
Q819Z6	BC_3800	905	32	1005	23	719	37	890	24
Q81G13	ilvC1	891	21	1249	30	678	21	1022	30
Q815Z5	BC_4979	891	32	725	29	621	32	535	29
Q813Y7	BC_0653	889	29	280	8	720	29	259	9
Q818U1	BC_4150	889	24	388	12	704	29	305	12
Q818M4	gcvPA	882	16	262	8	780	16	194	8
Q81DM9	BC_2328	861	29	587	20	657	35	468	21
Q81F89	BC_1708	861	21	401	9	708	21	367	9
Q814T7	BC_5333	856	27	461	23	667	28	320	23
Q81J17	rplQ	855	26	1019	34	791	34	970	49
Q819A0	BC_4086	854	20	840	21	701	20	715	21
Q81J35	rplP	849	25	1184	33	695	28	986	39
Q81J59	cysS	849	32	299	17	620	35	230	17
Q815X0	BC_5004	845	31	486	25	557	32	323	26
Q81B31	BC_3360	845	28	55	3	611	30	49	6
Q813I5	BC_2752	839	22	1114	40	612	29	797	46
Q81AF3	BC_3619	837	20	470	14	816	23	436	14
Q813P2	BC_2011	834	21	814	21	658	26	694	25
Q81B82	BC_3303	828	25	305	12	603	26	218	13
Q818E2	gpr	826	19	466	11	838	23	752	18
Q81HY6	BC_0640	823	27	584	19	605	28	422	19
Q81II8	BC_0399	822	25	921	27	703	26	753	27
Q819V1	BC_3854	821	27	498	24	930	35	345	25
Q819Y6	nusA	819	27	938	31	662	27	767	35
Q65YQ6	gyrB	817	32	455	19	609	36	350	21
Q81DR8	prpB	817	22	705	21	662	22	564	21
Q815X6	BC_4998	816	23	1353	41	586	23	1090	41
Q81IQ7	BC_0325	811	31	698	32	562	35	516	36
Q816V1	BC_4715	807	21	763	21	650	24	646	21
Q81DR7	BC_2288	805	30	373	12	649	36	291	15
Q81DY9	BC_2207	805	28	736	35	630	29	530	36
Q813A3	BC_3515	802	35	763	34	588	38	533	39
Q81A62	BC_3728	799	21	953	28	645	22	790	29
Q818P9	BC_4198	788	23	114	2	599	28	108	5
Q81A06	BC_3790	782	29	439	21	547	34	308	22
Q81J64	disA	777	24	293	8	583	37	275	15
Q818M5	gcvPB	776	20	478	13	648	27	461	18
Q814V3	upp	771	19	250	8	607	20	203	8
Q81IS6	rex	769	15	356	13	632	16	252	16
Q81HD6	BC_0878	769	25	130	3	641	29	112	4
Q81J61	gltX	766	20	740	21	605	20	594	23
Q819Q2	murD	765	23	328	9	653	27	294	20
Q81GF8	BC_1245	764	18	2018	35	729	22	1823	35
Q81GU9	BC_1086	764	24	459	18	581	29	350	19
Q817F9	mdh	763	23	454	14	562	26	338	15
Q817X8	aspS	759	25	622	25	527	26	407	28
Q817R3	hemL2	755	18	734	23	596	19	593	23
Q819N2	BC_3944	750	21	546	16	584	21	445	16
Q817T4	BC_4446	745	22	863	34	572	25	666	36
Q819D6	BC_4049	741	17	1387	26	930	39	1525	40
Q81GB8	BC_1289	741	28	773	30	515	29	524	30
Q81IH2	BC_0416	740	18	376	15	600	31	267	21
Q81J42	rplC	739	19	557	13	799	35	748	32
Q81GM8	BC_1164	738	19	839	21	646	21	761	22
Q816H4	BC_4858	733	17	526	14	592	17	425	14
Q81GI3	fabI	731	24	808	35	544	24	567	35
Q81J38	rpsS	728	18	756	23	592	20	613	27
Q81D87	BC_2489	723	27	263	12	522	29	207	13
Q81J01	glmS	722	23	284	10	526	23	221	11
Q818T4	BC_4158	721	22	558	18	554	22	487	20
Q81IT6	BC_0263	719	21	560	17	591	21	455	19
Q81I26	BC_0596	717	17	214	4	575	17	190	5
Q814S6	BC_5344	716	23	346	17	553	23	265	18
Q81EX6	azoR1	715	26	1124	48	496	29	820	49
Q815S5	BC_5057	715	23	691	23	518	33	570	24
Q81IU0	murF	709	20	294	9	543	23	249	10
Q815J9	BC_5148	708	10	565	10	660	13	508	13
Q81B34	BC_3357	708	14	129	4	588	17	114	5
Q814H2	BC_5463	704	11	403	10	601	11	356	10
Q81A00	rnj	704	25	457	20	469	25	289	20
Q81GL4	BC_1181	704	23	534	14	675	34	453	20
Q81IA6	BC_0488	704	28	270	9	549	30	245	12
Q81IA8	BC_0486	702	31	365	15	420	33	267	18
Q818Z8	BC_4088	700	13	475	10	637	15	406	11
Q815F1	BC_5209	696	22	219	10	531	28	180	15
Q81FJ0	BC_1592	694	16			544	19
Q814K9	BC_5420	693	23	292	14	501	27	199	17
Q81CL1	BC_2745	692	21	295	11	567	23	255	12
Q81CH3	BC_2791	691	26	538	24	516	29	408	26
Q815Z3	BC_4981	688	13	250	9	647	18	221	13
Q817I4	sspI	685	13	346	8	603	13	277	8
Q81A21	BC_3774	685	22	532	21	520	24	448	23
Q81ID0	BC_0461	685	18	626	22	498	18	455	27
Q81I14	BC_0611	682	13	358	11	592	13	317	11
Q81CE5	ppaC	681	18	578	15	566	26	507	22
Q81AP4	BC_3517	680	16	209	5	590	21	190	7
Q81GN6	BC_1155	680	20	502	16	521	22	422	16
Q81FU1	BC_1477	677	16	636	11	559	18	579	11
Q81I30	BC_0592	677	23	677	22	529	30	555	26
Q81CV2	BC_2639	676	17	667	18	517	20	495	24
Q819X0	sucC	672	22	361	14	466	26	278	17
Q819Z5	BC_3801	672	13	118	4	597	14	95	5
Q819W6	rplS	670	37	528	27	365	43	323	32
Q81IP9	purH	667	16	518	17	566	17	454	17
Q815S2	BC_5060	667	17	797	26	554	18	629	26
Q81I86	BC_0511	665	18	632	21	558	21	499	26
Q816H3	cspD	664	16	416	6	582	17	393	6
Q817G8	BC_4583	662	27	156	15	502	30	128	23
Q81GL9	BC_1174	662	12	750	10	676	13	698	10
Q81JA1	BC_0051	662	17	233	8	567	18	177	8
Q81EP1	BC_1927	661	22	228	10	508	23	173	12
Q81HT3	qoxA	657	31	350	20	446	31	227	20
Q81IN2	gatB	657	29	657	38	424	32	455	38
Q817Q6	BC_4475	655	14	601	15	511	14	515	15
Q81HT4	BC_0697	649	25	396	13	558	25	356	14
Q818J9	BC_4251	648	16	221	7	517	24	180	13
Q81BC0	serC	643	17	450	11	562	17	378	11
Q815J1	BC_5159	641	29	670	31	427	30	478	31
Q817E9	BC_4604	641	18	203	8	488	20	147	10
Q815X7	BC_4997	639	27	939	33	704	30	885	34
Q81FS5	BC_1494	639	15	743	20	675	19	705	22
Q814S9	BC_5341	638	18	589	17	492	19	488	19
Q81DR9	BC_2286	638	23	812	27	569	27	656	27
Q81GZ8	BC_1029	636	28	602	18	445	30	493	20
Q81DN5	thrS	634	16	238	9	453	17	197	9
Q817L6	BC_4524	633	24	287	11	399	27	196	13
Q819Y4	proS1	630	17	515	18	488	21	404	21
Q819A4	BC_4082	629	21	242	11	434	23	180	13
Q819Z9	dapA	629	16	387	10	529	21	369	14
Q814N5	BC_5390	623	24	587	39	477	26	392	39
Q81IP6	BC_0336	623	17	183	7	468	18	136	8
Q819Z3	BC_3803	622	17	424	17	491	21	362	19
Q81A17	rny	620	19	399	17	502	21	291	21
Q81GY0	BC_1049	619	12	536	10	517	14	449	12
Q814F7	mnmG	615	20	699	26	464	20	544	26
Q818I1	sodA1	615	11			590	15
Q81GZ6	BC_1031	613	21	702	20	434	21	583	21
Q814M4	BC_5404	603	23	271	12	411	28	187	15
Q817W7	BC_4410	602	13	437	11	530	14	367	13
Q81BC1	BC_3248	601	30	324	15	411	32	226	16
Q816P9	BC_4774	600	19	571	14	460	20	484	14
Q81G56	BC_1354	599	18	500	16	503	21	413	17
Q815H3	BC_5181	588	20	207	10	397	20	161	10
Q817X7	hisS-2	587	16	307	10	466	17	247	12
Q9X3Y3	gyrB	585	22	251	14	439	26	174	16
E1CA23	gyrB	585	22	251	14	439	26	174	16
Q81AQ6	BC_3504	583	17	201	7	490	18	163	8
Q812H1	rplK2	582	21	404	17	487	27	411	28
Q817Y3	rplK3	582	9	343	7	525	10	306	7
Q6TTE2	BC_4392	581	19	749	21	386	19	609	21
Q81IJ6	ccpA	577	25	1453	53	439	31	1096	64
Q81IB2	BC_0390	574	14	665	17	401	15	533	20
Q81J83	BC_0482	574	23	739	30	413	24	555	30
Q81J89	BC_0071	574	11	370	10	520	11	345	12
Q81A15	BC_0063	572	15	200	6	477	17	158	7
Q816Q7	cinA	570	11	262	7	469	12	237	9
Q81G11	pckA	570	11	566	14	494	16	483	15
Q81IZ0	leuB	570	13	317	7	587	16	306	8
Q814S8	BC_0203	568	14	223	7	468	17	191	13
Q81D88	BC_5342	567	19	442	23	354	19	290	25
Q81CF2	BC_2488	566	12	823	20	486	13	688	21
Q819X7	BC_2817	565	26	1015	49	344	27	688	52
P0A3V0	hslU	563	17	744	23	532	25	682	29
Q817L4	sleB	558	16	197	7	456	19	154	7
Q812P6	BC_4526	556	14	500	17	488	14	439	17
Q81CA4	infC	556	11	191	4	471	17	160	6
Q81IK3	BC_2871	555	14	553	17	486	17	446	18
Q814B1	BC_0383	553	16	555	18	371	17	408	18
Q81E03	groS	553	20	160	6	420	25	122	9
Q815Y7	BC_2193	551	15	151	5	444	16	126	7
Q819G0	metN3	551	18	657	20	485	19	550	21
Q81DH7	BC_4023	551	21	331	11	372	25	274	12
Q816E3	BC_2389	548	19	570	24	391	20	417	24
Q81BZ2	pepA	548	7	796	14	510	7	709	14
Q81J24	BC_2994	546	24	597	33	370	28	439	35
Q81DW7	rpmD	543	18	1594	40	445	20	1463	41
Q81GI5	BC_2229	543	16	442	16	450	16	364	16
Q818U8	BC_1214	541	21	633	26	380	29	511	32
Q81GJ7	BC_4143	540	12	350	11	449	12	322	11
Q81IP2	prpE	539	18	405	16	406	18	326	16
Q817H7	ligA	538	30	797	39	252	31	500	42
Q818T5	rplT	538	22	395	13	423	25	359	18
Q819Z7	BC_4157	538	24	312	21	382	27	190	21
Q818E4	asd	537	14	80	2	426	17	79	2
Q819Q0	lepA	536	12	299	5	466	16	270	5
Q81B33	murE	535	16	252	6	352	18	193	6
Q81D93	BC_3358	534	13	265	9	758	25	641	26
Q81DS3	BC_2481	534	16	110	5	417	17	74	8
Q81IJ4	BC_2281	534	9	36	2	430	10
Q81EK9	BC_0392	532	11	339	11	446	14	274	13
Q81EF8	BC_1960	530	15	126	7	409	16	94	8
Q812U4	BC_2021	528	15	480	8	405	15	434	8
Q81EI2	BC_4123	525	15	748	21	533	18	620	21
Q813K4	nadE	525	14	104	7	430	15	77	7
Q81C24	BC_2520	524	17	185	5	386	22	156	9
Q817Z6	BC_2960	523	19	644	23	359	20	439	24
Q81HN4	greA	523	27	421	24	331	32	290	26
Q81FQ4	BC_0770	522	25	555	27	341	26	399	29
Q819U1	ndk	519	17	273	12	404	18	229	12
Q81JC6	fmt	518	19	362	9	382	21	348	10
Q81GN8	pdxS	517	23	114	3	394	24	104	4
Q817X3	BC_1153	516	13	269	10	401	18	185	13
Q814T1	apt	513	16	408	13	359	16	286	13
Q81FN2	rpoE	513	16	195	6	447	20	175	6
Q81FR7	BC_1546	513	9	366	7	422	17	302	16
Q818H2	BC_1502	508	13	218	12	431	15	158	12
Q817W6	cshB	507	13	159	11	404	14	123	13
Q81AK6	tgt	506	17	431	17	462	20	365	19
Q816M6	BC_3557	496	16	619	22	414	19	503	24
Q81IB0	BC_4801	495	16	224	10	346	25	149	10
Q81BN2	BC_0484	494	14	77	3	405	16	65	3
Q81I11	BC_3120	492	11	134	1	436	11	134	1
Q816H9	sspH1	490	18	584	22	365	19	427	22
Q819V6	menB	488	19	380	18	304	19	252	18
Q81AG9	BC_3849	487	11	499	12	420	11	449	12
Q817C9	BC_3599	486	22	565	28	272	25	402	30
Q81I35	BC_4627	485	12	414	11	400	13	402	12
Q817E6	BC_0587	484	12	585	13	391	13	510	13
Q812V3	BC_4608	483	18	620	21	326	18	403	21
Q812R5	BC_3986	482	16	250	9	380	21	199	20
Q819D1	secF	480	12	438	12	392	12	378	12
Q81G12	nagB	480	8	146	5	446	9	128	5
Q81BQ9	leuA	479	13	155	7	397	13	123	7
Q81HW3	BC_3092	478	13	493	14	388	14	400	15
Q81J98	BC_0668	476	14	356	10	350	16	296	10
Q81EL7	glmU	476	19	425	18	329	19	344	18
Q817Q4	BC_1952	475	22	346	16	309	27	259	21
Q813T2	lon	471	8	317	5	462	10	301	5
Q81A22	BC_1528	471	15	350	9	357	15	274	10
Q812I4	BC_3773	469	10	356	8	395	10	318	8
Q81A01	prfA	469	18	568	22	327	21	395	22
Q818R3	BC_3795	467	15	94	8	387	17	57	9
Q81IE5	BC_4183	467	15	551	13	398	15	456	13
Q81IR4	BC_0443	465	24	92	3	306	25	84	5
Q81J94	BC_0311	465	15	321	11	344	26	233	15
Q81J80	mfd	462	17	637	22	329	17	488	22
Q81AL6	hslO	460	9	355	8	416	11	328	8
Q81AL8	BC_3547	460	7	64	3	415	10	55	4
Q81GY5	BC_3545	457	28	620	32	299	28	464	33
Q81EK6	prsA1	457	10	280	9	369	10	224	9
Q81A16	BC_1964	455	11	352	14	359	15	314	17
Q81D14	recA	455	13	288	10	398	13	268	14
Q81J37	BC_2569	453	15	419	16	330	22	325	22
Q812R6	rplV	451	11	423	11	372	11	401	11
Q814C3	mnmA	451	8	540	9	370	10	459	9
Q81ID3	infA	451	17	62	4	335	23	57	6
Q819X4	BC_0457	448	13	222	7	401	15	189	11
Q81CV9	trmFO	448	15	179	6	304	15	139	6
Q81HD5	BC_2632	446	18	614	27	285	22	443	27
Q813P5	BC_0880	446	17	155	6	282	19	130	6
Q81J13	BC_1989	445	16	763	26	393	25	750	40
Q817C3	rplM	444	10	164	4	386	13	141	7
Q818A3	BC_4634	440	12	401	13	364	16	313	14
Q815D0	BC_4366	439	17	109	6	309	20	79	9
Q81IG2	BC_5234	439	10	61	3	385	10	49	3
Q812T2	BC_0426	438	15	283	12	323	18	208	14
Q812X1	BC_4293	438	17	57	6	298	21	53	8
Q81J23	BC_3873	435	16	393	16	369	21	366	30
Q817L8	rplO	435	13	406	15	309	13	287	15
Q814C9	BC_4521	434	9	393	11	368	9	323	11
Q819M5	BC_0025	434	11	173	3	364	13	166	5
Q81GI4	BC_3951	433	13	115	5	364	17	88	11
Q816W6	BC_1215	432	13	318	8	344	15	287	11
Q818T3	BC_4697	432	8	356	7	408	9	329	7
Q81A19	BC_4159	430	8	243	4	407	11	225	4
Q81B23	BC_3776	430	10	419	11	351	10	351	12
Q819R3	BC_3369	429	15	267	14	252	16	165	16
Q81EE9	BC_3896	427	18	86	5	251	20	66	6
Q817Y7	BC_2031	425	6	287	5	521	13	460	14
Q81CH2	BC_4387	425	16	403	12	267	18	315	13
Q814U8	BC_2792	424	11	454	12	365	11	419	12
Q817W5	crr	424	9	312	10	359	9	262	12
Q81FR4	queA	424	9	194	7	378	11	169	8
Q816W9	gpsA	424	12	355	14	355	13	294	14
Q816Y2	BC_4693	424	20	519	23	280	21	351	24
Q819X3	BC_4678	424	15	179	4	345	15	152	4
Q81DV7	topA	422	13	549	17	288	13	385	17
Q814W1	BC_2244	419	12	286	10	320	12	208	12
Q81G72	atpG	417	19	263	16	292	21	205	19
Q81EL6	BC_1338	416	17	123	6	285	18	78	7
Q81IE4	BC_1953	415	6	341	7	325	7	284	9
Q816Y3	BC_0444	412	12	202	4	287	12	171	4
Q81JD4	BC_4677	412	19	352	14	284	20	285	14
Q817B1	BC_0002	410	7	229	11	362	7	151	11
Q81II1	thiI	409	16	285	16	253	17	142	17
Q812W5	arcA	408	9	189	6	342	10	165	7
Q81HA9	murG1	408	13	64	2	307	15	56	4
Q814A8	BC_0907	405	37	188	19	157	38	104	19
Q817A2	BC_0337	404	10	462	14	364	12	379	14
Q81C17	tyrS1	404	6	198	6	374	7	170	9
Q81IE0	BC_2967	401	15	200	6	313	22	193	12
Q81CR9	BC_0448	399	16	373	15	308	18	1015	28
Q816E0	BC_2677	397	12	289	10	310	13	234	10
Q81FL8	BC_4925	397	18	326	15	271	20	268	16
Q813G9	BC_1563	394	10	336	9	367	14	265	9
Q817F8	BC_2887	393	34	290	23	193	37	158	23
Q81H06	BC_4593	391	17	372	18	236	18	225	19
Q81J32	yhaM	391	15	678	20	300	18	538	29
Q81DC9	rplN	391	15	267	11	263	17	201	11
Q81GL3	BC_2439	391	10	259	10	339	12	211	10
Q81IA3	BC_1182	391	12	74	5	305	13	52	5
Q815S0	BC_0491	390	10	320	8	307	12	282	10
Q818F7	tyrS2	390	8	208	5	347	13	176	8
Q81GJ0	BC_4302	390	12	116	4	320	12	107	4
Q812I7	BC_1209	389	10	71	2	302	15	64	4
Q819Y3	BC_5252	388	11	164	6	307	11	140	6
Q81A18	dxr2	388	9	346	12	300	15	305	15
Q813U4	BC_3777	387	10	239	6	346	10	224	8
Q81BL4	BC_1334	387	8	348	10	334	9	291	12
Q81IC8	BC_3139	387	10	100	2	312	12	91	5
Q81FJ1	BC_0463	384	10	120	2	305	14	116	4
Q81GJ3	BC_1591	383	12	232	6	280	16	196	8
Q81HI2	BC_1206	383	12	214	10	311	15	173	11
Q81GF3	ku	382	10	232	6	322	11	213	7
Q81FU2	BC_1251	381	13			296	13
Q7WTZ0	--	379	6	387	9	322	7	342	9
Q81IR6	BC_1476	379	13	97	2	297	13	90	2
Q81IV5	BC_0309	379	13			248	13
Q81B32	BC_0241	378	8	127	2	317	9	121	2
Q814I6	BC_3359	377	8	497	9	323	8	466	9
Q815Q1	sodA2	376	17	352	11	232	23	243	19
Q818G4	BC_5084	376	16	240	13	297	20	170	17
Q812Y5	BC_4294	375	17	173	8	283	20	134	9
Q816G1	BC_3712	375	11	353	11	315	12	280	11
Q819P3	BC_4897	375	13	146	5	255	15	110	5
Q81GL0	BC_3926	375	15	210	10	221	17
Q81GN9	BC_1185	375	16	134	11	284	16	101	11
Q81HI3	BC_1152	374	11	104	6	310	13	92	10
Q819C2	BC_0825	373	11	77	4	289	11	53	6
Q81IA5	BC_4064	373	20	34	3	187	20	26	3
Q81GR0	BC_0489	372	13	110	7	246	17	74	9
Q81IU6	BC_1127	372	10	354	11	262	11	292	11
Q81GL5	BC_0252	371	12	111	3	284	13	96	3
Q814F6	BC_1180	367	14	201	13	219	14	156	12
Q815Q6	mnmE	367	12	141	4	309	12	128	4
Q819Y0	BC_5079	363	12	235	11	388	14	213	14
Q81GF7	pyrH	363	12	334	8	375	16	431	12
Q814W3	BC_1246	361	8	372	6	329	9	364	10
Q81HW6	atpC	361	13	280	14	374	21	368	24
Q819I8	tal1	361	15	327	14	258	16	225	16
Q81EK5	BC_3990	360	12	261	7	276	12	234	7
Q819E3	BC_1965	357	8	401	8	318	11	369	13
Q81FL9	BC_4042	354	7	247	5	335	7	229	5
Q817B2	gpsB	354	8	446	9	311	9	410	10
Q818G1	BC_4645	354	10	451	14	262	10	370	14
Q81CE8	era	352	12	99	2	273	13	94	2
Q81G39	BC_2822	351	12	427	13	293	13	382	13
Q9L4R6	dltA	350	12	118	5			102	9
Q818F8	celF	349	11	31	1	292	12	31	3
Q81DT7	BC_4301	349	14	371	16	246	15	280	16
Q81ED6	BC_2266	347	11	214	6	263	11	169	6
Q817F2	BC_2046	346	9	125	3	294	16	108	7
Q818C9	accA	346	12	247	8	249	12	210	9
Q81A74	BC_4332	345	8	426	10	271	12	322	15
Q81GN1	hfq	344	11	357	13	268	12	274	14
Q815I4	BC_1160	343	16	242	13	227	20	165	19
Q81CB5	uvrA	343	7	468	15	339	9	437	16
Q81G15	BC_2858	343	10	572	24	272	10	487	25
Q817R4	ilvE	341	11	144	4	280	12	129	4
Q818X5	BC_4467	340	8	419	13	243	9	289	13
Q812W4	ribH	340	17	193	6	243	18	175	8
Q816B6	BC_3915	339	5	323	6	321	10	334	11
Q819Z8	BC_4952	336	8	156	6	290	10	121	7
Q817T8	BC_3798	334	11	233	5	245	11	207	6
Q818R2	BC_4442	334	6	361	10	293	9	306	14
Q817E1	BC_4184	330	12	176	8	279	16	119	10
Q812X5	BC_4614	329	12	426	13	223	12	409	14
Q81FV5	rimP	329	12	359	14	249	12	272	14
Q81J43	deoD	329	8	405	11	311	15	405	20
Q81A70	rpsJ	328	5			306	5
Q814G6	BC_3719	327	8	228	8	255	8	189	8
Q818F0	ssb	327	12	111	4	262	12	96	4
Q816A9	dnaJ	324	5	150	6	337	7	132	7
Q81E26	BC_4959	324	12	121	4	244	13	87	5
Q81GR4	aspS	324	15	215	13	195	17	160	13
Q81HB5	BC_1123	324	8	242	6	271	8	232	6
Q819W8	BC_0901	322	9	143	5	226	9	125	5
Q81BY9	rbgA	322	9	146	3	270	13	133	10
Q818R9	BC_2997	321	13	568	13	249	18	485	16
Q818G8	dxs	321	19	957	31	202	19	816	32
Q81CM3	sigA	320	12	202	10	201	12	122	12
Q81FP3	BC_2731	319	6	107	3	267	6	87	3
Q819X1	mgsA	317	12	189	6	267	15	158	7
Q81I85	sucD	316	10	276	10	257	10	229	10
Q817X6	hemL1	316	4	202	2	307	4	201	2
Q81G24	BC_4399	314	3	97	4	303	3	94	4
Q814V8	BC_1387	313	11	520	12	211	14	409	13
Q815J4	atpF	312	12	374	15	255	13	271	15
Q81EC6	BC_5156	311	7	119	3	267	7	111	4
Q81G71	BC_2056	311	2	162	5	298	2	144	6
Q81FD8	BC_1339	310	4	69	2	291	7	61	3
Q81G03	BC_1654	308	16	180	11	174	18	107	11
Q81EY8	hisA	306	8	304	6	239	9	278	7
Q81I05	deoC	306	13	195	10	192	15	132	10
Q818T2	BC_0621	306	6	247	9	265	6	195	11
Q81B24	BC_4160	306	16	356	15	185	16	292	15
Q81GW5	BC_3368	305	6	268	8	251	7	223	10
Q813R3	hemH1	305	7	137	2	277	10	125	6
Q81J09	BC_1726	305	17	705	18	189	19	549	20
Q819L8	BC_0169	304	9	135	5	249	9	120	5
Q81AY7	BC_3958	304	7	323	8	261	7	295	9
Q84CY6	BC_3410	302	8	536	21
Q813K1	ilvE	301	11	327	12	206	11	242	12
Q816A5	BC_2579	300	14	635	24	224	14	536	25
Q818V8	BC_4967	299	7			260	9
Q81BI6	BC_4133	299	12	65	4	189	12	48	4
Q815B3	BC_3171	298	7	99	3	257	10	84	3
Q81C54	BC_5253	298	9	176	9	249	9	134	9
Q81GP7	BC_2927	298	4	167	3	283	9	154	5
Q81IE9	BC_1143	297	11	320	15	211	11	248	16
Q81CY0	proS2	297	10	235	9	187	12	178	10
Q81A48	BC_2609	296	7	329	7	249	7	284	8
Q817Z1	pepT	294	14	291	14	179	15	195	14
Q81IH6	mltG	294	6	175	5	248	7	150	5
Q812Z7	BC_0412	293	7	69	1	246	10	73	3
Q813J2	BC_3579	293	8	41	1	218	10	41	1
Q818R4	BC_2698	292	6	95	5	272	8	64	6
Q819D0	nusB	292	8	423	15	219	12	301	18
Q819V4	BC_4055	291	10	208	6	230	10	185	6
Q817Y2	plsX	291	7	432	12	246	7	396	12
Q81E83	BC_4393	290	4	104	3	275	4	102	3
Q81I98	BC_2105	288	7	176	4	237	7	158	8
Q816J5	BC_0497	287	5	128	4	252	5	103	9
Q819I3	BC_4835	287	12	21	1	202	12
Q81G95	BC_3997	287	12	193	5	212	12	168	7
Q819W3	BC_1313	286	13	325	21	245	21	252	30
Q815X1	rpsP	286	7	278	4	244	9	273	7
Q816X6	BC_5003	285	9	238	11	241	11	188	12
Q81FV0	murC	285	12	170	12	215	13	93	15
Q81GJ4	BC_1468	285	8			232	8
Q81IJ7	BC_1205	284	20	249	17	132	20	163	17
Q817Z5	BC_0389	283	10	275	9	209	11	240	10
Q81FY8	udk	283	11	286	12	242	11	224	12
Q81GQ6	BC_1424	282	8	72	4	193	8	62	4
Q81AP6	cspA	282	11	33	1	209	13	33	2
Q819L3	BC_3514	280	8	301	9	230	8	236	9
Q817T5	tgl	279	7	108	4	235	9	91	5
Q81AE3	BC_4445	279	10	144	4	235	10	136	4
Q81EM1	BC_3631	279	9	303	9	182	9	252	9
Q812Q7	BC_1947	277	5	127	3	227	6	106	3
Q81IQ3	BC_4485	276	13	105	4	212	16	95	6
Q81FU5	purL	275	11	115	5	186	11	84	5
Q81DD2	resA	273	11	138	7	202	13	102	9
Q812X4	gpmA	272	14	342	18	178	14	240	20
Q81I15	frr	272	4	556	12	254	5	502	12
Q815Y3	BC_0610	271	10	434	16	192	12	340	16
Q818B4	gcvH	271	9	92	5	229	11	80	6
Q81HY7	BC_4352	271	6	59	1	226	8	59	9
Q81C45	BC_0639	269	9	224	8	200	11	187	8
Q813N0	aroA	269	8	127	7	210	10	87	9
Q813N7	BC_2155	268	7			233	13
Q815Z0	BC_2078	267	9	247	8	177	9	352	11
Q817P9	BC_4984	266	6	268	6	217	6	233	6
Q81IN1	BC_4483	266	9	333	14	193	9	217	14
Q81IE1	BC_0353	265	10	199	9	206	17	151	15
Q816Z8	BC_0447	264	5	108	2	254	8	99	2
Q81DZ4	BC_4661	264	6	185	5	229	6	179	5
Q81FW9	BC_2202	264	11	243	12	153	17	143	15
Q81G26	BC_1443	264	8	86	5	195	8	48	5
Q817R9	BC_1385	263	9	301	9	189	9	268	11
Q814M9	maf	262	6	177	6	230	6	161	6
Q819V8	ung	262	7	171	7	203	7	114	8
Q819I1	rnc	261	8	42	1	219	8	42	1
Q819B9	BC_3999	260	4	271	5	233	8	251	6
Q81F60	BC_4067	260	7	266	6	220	8	232	9
Q816P4	BC_1741	259	9	68	3	178	10	58	4
Q819J5	BC_4779	257	9	682	20	216	9	573	23
Q819P6	dapH	257	10	50	2	209	13	46	3
Q817P3	BC_3921	256	5	396	8	236	8	352	8
Q81GN2	rph	256	7	344	12	182	8	272	13
Q81HA4	BC_1159	255	9	221	6	195	10	195	6
Q81G76	BC_0912	253	8	32	1	225	8	32	1
Q816N5	BC_1333	252	6	34	2	232	7
Q81J40	luxS	251	11	279	12	149	11	176	13
Q814T8	rplW	250	11	485	12	170	17	398	15
Q81I12	rho	250	10	147	7	173	10	107	7
Q81FI2	BC_0613	249	7	350	7	232	7	316	7
Q81GW8	BC_1603	248	4	40	1	226	4	40	1
Q81BR3	BC_1066	247	11	61	4	200	12	53	9
Q81JB5	BC_3087	246	9	208	7	174	13	147	7
Q812J3	tmk	245	12	169	9	166	20	124	15
Q815G1	prfB	245	6	132	3	186	6	104	3
Q817I6	BC_5198	244	17	156	11	138	18	103	11
Q819N4	pheS	244	8	147	6	152	8	99	6
Q81JC7	BC_3942	244	5			203	5
Q814U7	BC_0014	243	7	79	5	228	9	64	6
Q818Y9	BC_5322	243	4	117	4	215	6	80	9
Q81C92	BC_4097	243	10	84	5	189	10	55	5
Q812N7	BC_2886	242	11	223	12	155	17	145	16
Q817V4	BC_4689	242	4	34	2	218	4	33	2
Q818C6	BC_4425	241	7	202	7	186	7	163	10
Q818F1	psd	241	7	384	11	179	21	283	15
Q81FQ1	prmA	241	10	253	15	148	12	157	15
Q815D6	hisC1	241	5			221	5
Q815I8	BC_5226	240	6	217	6	202	9	178	8
Q813U6	ppaX	240	8			178	10
Q81GI1	BC_1265	240	4	93	5	237	10	59	7
Q81ID5	BC_1218	240	6			188	9
Q81DD1	BC_0453	239	3			229	3
Q81FP8	spoIISA	239	12	143	3	196	14	153	6
Q81AU5	BC_1523	238	7	68	2	204	7	63	2
Q815A2	bshB2	237	10	81	1	181	11	81	1
Q81A07	lytR	237	6			203	7
Q81FW0	BC_3788	237	12	253	9	166	13	184	10
Q819W5	BC_1455	235	9	230	7	153	10	178	7
Q81GJ5	rimM	235	9	72	3	194	13	61	3
Q817V3	BC_1204	234	6	118	2	190	10	105	3
Q81C97	pheA	234	11	81	3	160	11	68	3
Q81I01	BC_2878	233	6	95	3	180	6	69	3
Q81I38	BC_0625	233	8	179	9	149	10	129	9
Q81AM1	BC_0584	232	5	87	2	234	8	75	3
Q81FW1	BC_3541	232	10	228	7	187	11	200	7
Q817R2	BC_1454	230	8	147	8	187	9	131	10
Q81GQ5	BC_4469	230	8	90	4	207	15	78	4
Q816D9	BC_1132	229	12	281	11	144	15	250	13
Q818M3	BC_4926	229	9	529	17	168	12	402	24
Q816F2	gcvT	229	8	318	11	190	9	240	12
Q81DU4	BC_4907	229	10	112	5	130	12	62	7
Q81J22	BC_2259	228	9	318	16	157	10	223	16
Q81AY0	adk	226	7	279	9	184	7	243	9
Q812N8	BC_3417	225	9	447	12	148	9	385	12
Q816W3	BC_4676	224	10	244	5	181	10	213	5
Q814X9	BC_4702	223	10	98	6	154	12	63	6
Q818A5	murA1	223	5	113	4	197	5	107	4
Q81F27	BC_4363	222	2	198	4	216	3	188	4
Q81CK6	ilvC2	222	7	165	9	180	7	125	9
Q81FH7	BC_2751	222	5	222	4	207	7	211	5
Q81GP2	BC_1610	220	5	324	6	171	5	298	6
Q81EM5	rocD	220	8	74	3	177	10	61	5
Q813A5	BC_1943	219	7	344	12	167	8	281	13
Q81AG2	BC_3499	218	6	166	8	169	6	127	8
Q816G9	tlp	218	7	50	4	170	10	41	7
Q814V9	BC_4863	217	12	157	10	162	18	108	14
Q81AC5	atpH	217	7	27	1	176	7	25	2
Q817J3	hutP	217	6	108	4	152	7	84	4
Q817J7	BC_4553	217	6			173	13
Q818Z3	BC_4547	217	6	136	4	170	6	115	4
Q81AM8	BC_4093	216	19	315	22	100	25	142	28
Q81I18	BC_3534	216	9	207	8	167	9	176	8
Q814C7	BC_0607	215	7	106	5	157	11	85	5
Q819W0	BC_0105	215	11	123	8	153	13	83	8
Q81IE6	ftsY	215	12	220	11	155	12	178	13
Q81A68	BC_0442	214	8	151	6	153	12	124	8
Q812W6	BC_3721	213	6	104	4	176	7	82	4
Q815Y1	BC_3901	213	7	46	1	172	7	46	1
Q81JA5	BC_4993	212	10	312	11	148	14	250	16
Q813X8	rsmA	212	10	192	8	159	11	152	8
Q814D0	BC_0913	212	5	174	5	176	7	173	6
Q814L0	BC_0019	212	8	67	4	160	9	46	6
Q818J2	BC_5419	212	8	50	4	159	9	37	5
Q81B14	BC_4260	212	9	156	9	157	9	98	9
Q81IF1	BC_3382	212	4	28	2	187	10	22	10
Q817J8	BC_0437	211	4	30	1	184	4
Q819W2	BC_4546	211	8	79	4	178	12	62	6
Q81E85	ffh	211	10	203	7	156	10	177	7
Q81HM4	cshC	211	6	76	2	157	6	62	5
Q81DY8	BC_0780	210	6	294	9	170	6	273	10
Q81GY6	BC_2208	210	9	166	8	173	14	130	14
Q819E0	BC_1041	209	8	395	10	176	9	355	10
Q81FW8	BC_4045	208	6	126	4	166	12	118	8
Q81GI9	BC_1444	208	4	48	1	200	4	48	1
Q818Q9	BC_1210	207	9	82	4	143	9	72	6
Q819T7	BC_4187	206	8	168	11	123	8	90	11
Q819U3	rpoZ	206	6	180	4	159	8	159	5
Q819K0	rlmN	205	9	147	8	144	9	81	8
Q81B10	BC_3976	205	3	63	2	195	4	62	4
Q81A13	BC_3386	203	5	344	11	181	5	277	13
Q81J07	BC_3782	203	5	66	2	166	5	55	2
Q817R0	BC_0171	202	4	121	6	168	4	105	6
Q814L5	hemC	202	6	132	3	166	7	122	3
P0A4F6	BC_5413	201	10	219	8	144	12	179	11
Q818E8	sspF	201	15	164	5	109	17	129	6
Q814J8	grpE	201	5	92	1	182	7	92	3
Q812J6	BC_5432	200	5	130	5	154	9	99	6
Q815C9	hprK	200	4	52	1	181	5	67	3
Q816E4	BC_5235	200	11	180	11	125	15	123	11
Q81DJ0	BC_4919	200	7	184	13	154	7	133	13
Q81I92	BC_2375	200	8	232	8	155	8	181	8
Q81GJ9	BC_0505	198	10	71	3	140	10	68	3
Q81IT3	nadK1	198	9	217	11	138	12	150	15
Q81JD5	BC_0267	197	6	251	10	155	7	178	11
Q81IS7	dnaA	197	5	119	2	163	14	125	9
Q812Y8	BC_0290	196	6	108	5	138	6	78	5
Q81DZ6	BC_3680	196	6	89	5	155	13	65	11
Q819U5	BC_2200	195	6	101	2	147	7	89	3
Q81DW8	BC_3860	195	16	58	1	119	22	58	6
Q81I71	BC_2228	195	8	245	9	161	8	205	9
Q815P9	BC_0546	194	3	105	1	180	6	105	3
Q81F26	BC_5091	192	12	144	5	141	15	132	6
Q818N9	ilvD	192	10	146	5	136	10	123	5
Q81E49	BC_4210	192	3	83	1	183	3	83	2
Q6TTM9	BC_2142	191	6	143	6	143	6	103	6
Q816H2	sucC	191	3	148	3	172	3	142	3
Q818D4	BC_4860	191	11	304	14	121	12	203	14
P0A4I3	rsfS	190	4	111	2	180	8	109	5
Q812J2	spo0A	190	9	288	13	89	9	189	13
Q814K7	hpf	189	3	50	2	171	3	36	4
Q817M9	BC_5422	189	6			152	6
Q818K7	BC_4509	188	7			155	9
Q812K3	BC_4242	188	5	151	4	160	8	143	7
Q812K6	BC_5085	188	10	139	9	159	14	141	13
Q81IK1	BC_5044	188	6			151	7
P59701	BC_0385	187	5	497	15	164	5	405	15
Q815Z4	amiF	187	6	178	10	140	8	116	12
Q816M8	BC_4980	187	2	48	2	176	4	48	2
Q81G55	BC_4799	187	5	155	5	164	7	140	5
Q812U2	BC_1355	186	7	241	9	133	8	184	10
Q81BX0	BC_4182	186	10	21	1	130	10	21	1
Q81FV3	BC_3020	186	5	37	1	131	7	39	4
Q819F4	mprF	185	5	87	3	154	6	89	4
Q81AA3	BC_4030	185	5	152	4	145	5	134	4
Q81EG3	BC_3677	185	8	56	3	137	10	41	8
Q819P8	BC_2016	184	5	146	4	165	5	138	5
Q812M4	rsmH	184	4	30	1	164	4	30	1
Q81A20	BC_4844	184	4			167	4
Q81CA1	BC_3775	184	10	201	11	78	11	108	11
Q81HT7	BC_2874	184	6	136	3	139	6	122	4
Q815Q8	BC_0694	183	5	80	2	146	6	73	3
Q81HT9	BC_5076	183	10	131	10	115	11	85	10
Q81CG9	BC_0692	182	3	104	3	164	3	97	3
Q819W7	BC_2795	181	7	105	4	120	7	86	4
Q81DZ2	BC_3837	181	6	199	5	137	8	159	6
Q81EA6	BC_2204	181	8	475	15	133	9	356	17
Q81FK6	BC_2077	181	4	62	1	158	4	62	1
Q81G92	BC_1576	181	8	254	9	109	17	204	14
Q81GI7	BC_1316	181	7	60	1	130	7	66	2
Q81H03	BC_1212	181	7	126	4	135	7	104	5
Q81FQ8	BC_1024	180	5	154	7	134	5	96	7
Q817L3	folE	179	5	124	4	152	6	106	4
Q81FI8	BC_4528	179	3	92	2	169	3	90	2
Q81J31	BC_1594	178	6	277	13	190	11	252	25
Q81G42	rplX	178	4	105	3	153	5	92	6
Q815G8	BC_1369	177	6	135	4	136	7	123	4
Q819P2	BC_5187	177	6	32	1	126	13	32	8
Q81ID7	BC_3927	177	11	149	10	83	13	82	11
Q818H8	BC_0451	176	9	98	10	103	11	69	10
Q81DK5	ispG	175	2	212	2	162	2	199	2
Q813E4	cspE	175	5			141	6
Q817S2	BC_3203	175	5	141	4	143	5	115	4
Q817U4	BC_4459	174	8	226	17	366	23	399	36
Q816X1	rpmA	174	4	146	4	142	4	126	4
Q817M2	BC_4691	174	5	145	4	168	14	145	7
Q81FU0	BC_4516	174	6	91	2	141	10	79	6
Q81GK4	BC_1478	173	10	29	1	122	14	29	4
Q818Y5	cls2	173	7	36	1	101	8	36	1
Q81BM0	BC_4101	173	3			165	7
Q81J91	BC_3133	173	4	54	3	132	8	52	3
Q812W2	BC_0061	172	7	194	9	136	8	140	10
Q817P4	bshC	172	3	95	2	160	3	81	2
Q814U4	BC_4493	172	5	109	4	146	7	85	4
Q815K1	BC_5325	172	5	203	7	147	6	158	8
Q818S0	BC_5146	172	7	130	5	123	15	92	9
Q817H0	BC_4175	171	4	80	2	139	4	72	3
Q81IS8	nrdR	171	9	123	5	118	9	90	5
Q815Q0	tsaD	171	4	21	1	135	20
Q81FZ9	BC_5086	171	2	54	1	163	4	54	1
Q81FB5	BC_1413	170	2	43	2	168	2	33	2
Q81I99	sspH2	170	7	137	8	136	13	98	14
Q81IR2	BC_0496	170	4			142	5
Q81A92	BC_0313	169	6	330	6	139	6	300	6
Q814Q1	lexA	168	8	158	9	93	9	114	9
Q814X5	speE1	168	3			132	4
Q81FU6	BC_5292	167	4	177	3	143	4	167	3
Q813M5	BC_1472	166	4	248	3	155	4	229	3
Q814Y4	BC_2242	166	3	73	1	149	5	73	2
Q816E5	BC_5283	166	5	207	8	137	7	173	9
Q818S6	BC_4918	166	7	78	5	127	8	51	5
Q81II4	BC_4167	166	4			173	19
Q815U1	BC_0403	165	2			161	2
Q81IC6	BC_5037	165	4	187	4	157	4	181	4
Q81IM4	BC_0465	165	4	197	7	135	4	159	9
Q814V6	BC_0360	164	6			130	6
Q815S8	atpB	164	8	133	8	99	10	105	9
Q812M9	BC_5054	163	8	90	3	111	10	83	5
Q818C8	BC_4786	163	3	30	2	158	4	30	2
Q81ED8	BC_4333	163	6	116	4	116	6	82	5
Q81EP3	BC_2044	163	6	63	4	138	6	54	4
Q815U4	BC_1925	162	5	73	2	130	11	73	4
Q81B36	BC_5034	162	5	189	4	145	7	159	4
Q815C8	BC_3355	161	6	90	3	117	10	76	5
Q817N0	BC_5236	161	3	26	1	149	5
Q814N7	BC_4508	160	7	264	7	103	7	221	7
Q815I7	BC_5388	160	3	40	1	147	3	40	1
Q818R5	lgt	160	5	66	5	134	5	53	5
Q81FZ0	folD	160	7	144	6	102	7	94	6
Q81F30	sat	160	2	69	2	156	2	66	2
Q81EZ2	msrA	159	4	26	5	134	4	21	5
Q81FP0	BC_1816	159	6	109	2	128	6	102	2
Q81E94	cca	159	4	41	4	133	4	23	6
Q818S1	BC_2094	158	6	155	5	95	6	126	5
Q81J96	argR2	158	10	172	6	117	10	132	6
Q81H77	pth	158	9	120	6	102	10	90	8
Q81J67	BC_0944	156	8	87	10	104	12	52	12
Q81FP4	mcsB	155	4	247	8	137	4	214	8
Q819D4	dapB	154	3			129	3
Q815J3	BC_4051	153	2	31	1	139	2	31	1
Q81HE6	BC_5157	153	2	27	1	146	4	27	1
Q81I79	BC_0868	153	5	127	6	122	5	107	6
Q814Y6	BC_0518	152	9	109	5	107	10	72	5
Q816W8	BC_5281	152	5	89	3	93	7	72	3
Q81AS2	BC_4694	152	8			96	8
Q81EG6	BC_3484	152	4	121	2	119	7	105	8
Q81H02	BC_2013	152	6	180	8	125	7	146	8
Q81CG7	BC_1025	151	3	70	2	127	3	62	2
Q81H44	BC_2797	151	5			106	8
Q818Z0	BC_0981	150	3			142	4
Q81B46	BC_4096	150	2			142	6
Q812M6	BC_3345	149	3	34	1	132	5	34	3
Q813L9	BC_4796	149	3	78	2	123	8	70	5
Q81E04	BC_2321	149	4	105	1	126	4	105	1
Q81I33	BC_2192	149	5	73	4	120	6	63	5
Q81JA3	BC_0589	149	4	257	7	129	4	230	7
Q818V3	BC_0048	148	3	166	4	134	5	157	8
Q819E5	rnz	148	5	108	4	108	5	84	4
Q81FS2	mtnD	148	8	173	7	111	8	135	7
Q816S3	cmk	148	9	38	7	116	9
Q818G9	BC_4745	148	7	146	9	105	7	113	9
Q819K1	BC_4288	148	4	73	2	137	4	66	3
Q812R8	BC_3975	147	5	31	1	107	5
Q812J9	BC_4382	147	5	332	15	128	5	277	15
Q819Y8	BC_5151	146	4			131	5
Q815X3	rbfA	146	3	43	2	117	3	41	2
Q81B65	BC_5001	146	10	260	13	76	13	175	15
Q81D90	BC_3323	146	3	45	3	127	4	38	3
Q81J49	BC_2486	146	3	58	1	121	4	58	3
Q81A71	BC_0121	145	9	84	7	81	9	69	7
Q81D85	BC_3718	145	6	136	7	95	6	102	8
Q81AD4	BC_2493	144	6	228	9	117	6	166	10
Q81GQ9	BC_3643	144	10	164	13	100	11	111	13
P62171	BC_1128	143	5	225	5	126	7	198	7
Q814G4	cspC	143	6	151	7	128	9	128	8
Q819B5	ychF	143	6	89	4	112	6	78	4
Q81IT4	BC_4071	143	1	140	3	143	1	140	3
Q819N3	BC_0266	142	6	71	3	116	7	58	4
Q81IT0	BC_3943	142	3	141	4	122	3	116	6
Q812I2	BC_0287	141	2	107	1	132	5	107	3
Q812V5	BC_5379	141	4	342	9	101	4	257	9
Q81AK7	BC_3938	141	5	75	3	99	5	62	4
Q81AP7	BC_3556	141	2	104	1	127	3	104	2
Q81E31	BC_3513	141	4	67	4	133	12	64	12
Q81I04	BC_2163	141	3	81	1	119	4	81	3
Q81CE7	BC_0622	140	3	80	3	132	4	74	6
Q81CS9	BC_2823	140	4	77	4	101	8	50	5
Q81DK8	BC_2667	140	4			129	8
Q81FR9	BC_2355	140	4	89	2	382	15	408	23
Q819Y5	BC_1500	139	2	96	2	136	6	89	6
Q814L3	polC	139	7			85	7
Q815K9	BC_5416	139	3	93	3	135	4	86	3
Q816E7	BC_5134	139	3	179	3	114	3	163	3
Q81FT1	BC_4915	139	5	75	1	119	6	75	5
Q81J60	BC_1488	139	7	54	1	98	7	54	1
Q819Q4	BC_0109	138	4	133	8	105	5	93	8
Q818V1	murB1	138	6			93	10
Q814Q2	BC_4140	137	3	45	3	127	3	42	3
Q815C7	speB	137	2	89	1	138	4	89	3
Q817R7	BC_5237	136	2	57	1	121	2	57	1
Q81G96	BC_4464	136	2	123	2	126	2	115	2
Q817H6	BC_1312	135	3	134	3	124	4	126	5
Q81AF8	rpmI	135	9	159	9	110	9	121	9
Q81E89	BC_3612	135	2	200	3	129	2	194	3
Q81EM3	BC_2099	135	3			127	4
Q81G06	BC_1945	134	4	70	2	111	8	66	6
Q81I10	hisD	134	4	92	3	113	4	80	3
Q81I66	BC_0615	133	3	48	1	118	5	48	2
Q812T3	BC_0551	133	5	126	5	120	7	107	6
Q81C08	BC_4287	133	4	106	3	103	7	99	5
Q81HY9	proC	133	5	77	3	94	7	70	6
Q814P8	BC_0637	132	3	62	3	128	6	51	3
Q815G9	BC_5374	132	3	121	3	113	3	108	5
Q818Z5	BC_5186	132	4	156	5	106	10	117	7
Q81DK0	BC_4091	132	3	89	2	129	5	85	3
Q81IQ8	asd	132	1			132	3
Q81IU1	purK	131	7	141	5	99	9	120	7
Q817P5	ddlB	131	4	92	3	98	4	82	3
Q818D6	BC_4492	131	9	65	1	94	9	65	1
Q818F6	proC	131	3	58	1	118	3	58	1
Q817F1	BC_4303	130	6	43	2	108	8
Q814K2	accD	130	3	48	2	115	5	46	2
Q81C19	BC_5428	130	4			123	8
Q819X6	BC_2965	129	7	109	7	71	10	67	8
Q81G27	hslV	129	3	109	4	119	4	98	11
Q814J7	uppP2	129	3	60	1	119	4
Q814L1	BC_5433	129	5	136	4	103	8	123	5
Q813B7	BC_5418	128	4	34	2	85	4
Q814G9	BC_3342	128	4			121	9
Q81GA6	BC_5472	128	2	52	2	125	7	46	6
Q81GM0	BC_1302	127	5	153	5	92	5	121	5
Q81IN4	fabH1	126	5	182	9	92	7	125	10
Q814K1	gatC	126	5	81	3	89	5	63	3
C7E338		125	6	58	3	100	6	48	3
Q817U3	BC_5429	125	2	85	3	112	2	72	3
Q81JA4	BC_4437	125	4	76	4	103	4	36	4
Q814F8	BC_0047	124	7	124	6	83	10	93	7
Q814H3	rsmG	124	5	26	1	77	8	26	3
Q81AE4	BC_5462	124	3	119	3	114	3	107	4
Q81AL3	BC_3630	123	2			116	5
Q81FL5	BC_3550	123	6	79	6	88	7	48	7
Q814W9	BC_1566	122	4			111	10
Q812L9	nuoD	122	4	109	3	87	4	78	3
Q81F55	dacB	121	3	135	5	87	3	89	5
Q81JA2	asnA	121	4	55	2	91	4	49	3
Q816X5	ispE	121	3	93	2	110	4	88	4
Q81GA5	BC_4685	120	3	51	1	103	5	51	2
Q81G43	lutA	120	5	30	1	92	6	30	2
Q81G51	BC_1367	120	5			90	9
Q81GZ4	BC_1359	120	4	93	4	99	5	77	5
Q815B6	BC_1033	119	4	102	2	93	4	91	2
Q81AL5	BC_5249	119	3	79	2	109	7	75	8
Q81B59	BC_3548	119	3	107	2	103	3	102	4
Q81CI7	BC_3329	119	4	145	7	87	7	97	10
Q81HI6	BC_2777	119	3	278	8	112	3	251	8
Q81BT4	BC_0822	118	3	137	2	102	4	125	3
Q815K5	cobB	118	2	24	3	115	2
Q81FP9	BC_5141	118	4	114	7	111	4	105	8
Q81GV0	BC_1522	118	5	251	7	90	5	211	7
Q81IJ0	BC_1085	118	4	26	2	109	5	26	2
Q81G02	BC_0396	117	5	31	1	112	5	31	1
Q812Z5	hisF	117	2	167	4	106	6	150	4
Q816R6	BC_3605	117	3	187	4	94	3	159	4
Q81BJ8	BC_4752	117	6	84	4	74	6	60	5
Q81H82	BC_3157	117	3			109	5
Q81I19	BC_0939	117	2			111	4
Q81J69	BC_0606	117	2	119	3			95	5
Q819B8	BC_0099	116	2			113	2	34	1
Q81GF4	BC_4068	116	4	28	1	93	4
Q815T6	BC_1250	115	5	68	2	66	12	53	4
Q81AP9	BC_5042	115	4	48	1	96	5	48	16
Q81BR2	BC_3511	115	5	136	8	89	5	110	10
Q81FA2	BC_3088	115	2	78	2	104	3	71	2
Q817E2	BC_1692	114	2	73	2	100	3	63	2
Q815B2	BC_4613	114	3			104	3
Q815N8	BC_5254	114	3	65	1	87	3	65	1
Q817L7	BC_5103	114	4	209	11	70	5	150	11
Q81B54	BC_4523	114	2	87	1	101	2	87	1
Q81FH8	BC_3335	114	4	89	3	83	4	66	3
Q81HT5	BC_1609	114	2	57	2	107	5	54	8
Q81AC6	BC_0696	113	2			106	7
Q3KT84	hutH	113	4	149	5	100	4	131	5
Q6TSA7	adk	113	4	149	5	100	4	131	5
Q81G37	adk	113	3	129	2	104	4	125	2
Q81HQ9	BC_1374	113	4			97	4
Q81IC4	BC_0745	113	7	342	14	62	7	264	14
Q81J65	BC_0467	113	3	41	1	109	5	41	4
Q81EK4	radA	112	5	37	1	94	6	37	1
Q81CN9	thrB	112	2	110	3	97	2	90	3
Q81DY1	BC_2713	112	5	92	3	93	5	85	3
Q81I73	BC_2215	111	3	118	4	104	3	89	4
Q815Q4	bdbD	111	5	41	1	85	7	41	3
Q819E1	BC_5081	111	2	65	1	106	3	65	3
Q81BI1	BC_4044	111	5	249	12	87	6	194	14
Q81FL0	BC_3176	111	4			87	10
Q81HU5	BC_1572	111	4			87	5
Q81B30	BC_0686	110	4	56	2	73	5	52	2
Q81CB3	BC_3361	110	3	125	5	91	3	93	5
Q81G17	BC_2860	109	2	39	2	97	2	35	2
Q81G49	BC_1394	109	2			98	3
Q814I2	BC_1361	108	5	127	4	54	6	85	4
Q814J4	dbpA	108	2	168	6	102	2	157	6
Q814X4	msrB	108	2			103	6
Q816F9	BC_5293	108	2	68	2	144	3	97	4
Q81DE1	BC_4900	108	6	176	10	70	7	103	10
Q81DI8	BC_2426	108	4			178	7
Q81EE4	BC_2377	108	1	23	1	108	2	23	1
Q81G91	BC_2038	108	6	118	6	69	7	82	7
Q814Y7	BC_1317	107	10	247	9	55	11	174	10
Q81J63	fabZ	107	2	107	3	93	2	77	3
Q819Q7	ispD	107	3	201	7	104	6	143	11
Q819P1	ftsZ	106	4	70	1	80	8	70	1
Q814T3	coaD	106	4	77	1	86	4	77	1
Q81GU5	BC_5337	106	3	53	2	91	3	43	2
Q819R7	BC_1090	105	4	160	5	79	6	125	6
Q81A33	BC_3892	105	5			86	5
Q81DY7	BC_3760	105	2	76	4	98	3	63	4
Q81JD3	BC_2209	105	4	192	7	68	4	145	7
Q816S7	BC_0003	104	3			81	4
Q816T4	BC_4740	104	3	84	3	90	5	73	4
Q81BV6	gerIC	104	2			92	2
Q81G14	BC_3036	104	5	150	5	69	5	116	5
Q81G30	BC_1398	104	4	75	2	83	4	75	2
Q81HL8	BC_1381	104	2	170	4	99	3	169	5
Q813W6	BC_0786	103	3	44	2	87	3	44	2
Q815E8	hpr	103	2	79	1	101	2	79	1
Q817M3	speE2	103	1	75	1	103	1	75	1
Q818I0	BC_4515	103	2			97	2
Q81AZ7	BC_4274	103	1	83	2	103	1	81	2
Q81E41	BC_3400	103	5	200	7	84	8	161	11
Q816T9	BC_2151	102	3	173	4	94	4	165	4
Q81AU6	BC_4728	102	5	178	7	71	7	134	9
Q81BV2	BC_3460	102	4	84	2	69	5	75	2
Q81C96	BC_3041	102	3	229	7	78	4	170	7
Q814H0	BC_2879	101	5	161	9	54	5	106	11
Q813E9	rplI	101	4	34	2	75	5	31	2
Q819T8	BC_3159	101	2	25	2	87	6
Q81B16	BC_3867	101	3			75	5
Q81GB6	BC_3380	101	3	34	1	83	3
Q81J75	BC_1291	101	1	30	1	101	1
Q812U1	BC_0079	100	2	116	4	88	2	82	4
Q817B5	efp	100	3	50	2	83	3	44	2
Q81FS3	nadK2	100	3			86	4
Q81J11	BC_1496	100	3			83	6
Q813H1	BC_0167	99	2	80	2	85	7	64	7
Q813V2	BC_2882	99	2	76	2	94	5	74	2
Q818T0	BC_1195	99	5	62	3	78	5	61	3
Q819Q9	BC_4163	99	3	84	3	79	5	66	3
Q81DG6	BC_3903	99	3	42	1	92	13	42	10
Q81HB8	BC_2400	99	4	42	2	70	5	33	2
Q81IS0	BC_0898	99	5			62	7
Q81IP4	BC_0299	98	2	95	2	84	2	90	2
Q816F8	pcrB	98	1			98	1	22	1
Q817U0	BC_4901	98	1			98	2
Q818F5	BC_4440	98	6	121	7	54	6	58	7
Q81GG0	BC_4306	98	3			82	5
Q81IR7	BC_1243	98	2			93	2	34	1
Q818E1	BC_0308	97	2	23	1	215	6	80	6
Q819B3	rpsT	97	4			79	4
Q81EF6	spoIIAB	97	3			89	4
Q816Y4	namA	97	4	72	4	99	5	77	4
Q81D89	BC_4675	97	5	90	2	78	5	77	2
Q81E06	BC_2487	97	1	125	2	97	1	122	4
Q81FU4	BC_2190	97	2	26	1	88	3	26	3
Q81IP3	BC_1474	97	4	96	4	85	18	103	20
Q816B3	BC_0340	96	4	111	5	62	5	79	5
Q817X1	BC_4955	96	2	41	2	94	5	34	5
Q819D2	BC_4404	96	2	71	1	94	2	71	2
Q819U7	BC_4053	96	3	142	4	77	3	106	4
Q81HZ5	BC_3858	96	3			79	4
Q81J10	BC_0631	96	4	57	5	80	5	27	5
Q818D0	BC_0168	95	3	33	2	77	7	33	5
Q818P5	aroE	95	2	163	3	87	3	150	3
Q817N6	mntR	95	4	108	4	71	4	90	5
Q818G0	BC_4501	95	3	52	2	73	4	37	3
Q81CC4	BC_4298	95	1	64	2	95	3	64	6
Q81DH8	BC_2849	95	2	42	1	89	2	42	1
Q819Z0	BC_2388	94	8	303	8	56	10	285	12
Q81F03	rpsO	94	3	80	2	75	3	73	2
Q81GC1	BC_1804	94	4	70	5	86	5	63	8
Q81IQ1	potA	94	2	42	1	84	4	42	3
Q81J26	purM	94	4	45	2	63	4	60	6
Q81J33	rplR	94	5	149	7	80	9	136	13
Q816Z1	rpsQ	94	3	65	1	82	6	65	1
Q817Z4	BC_4668	94	3	59	1	71	4	59	1
Q818U2	BC_4376	94	3			78	3
Q81DL3	BC_4149	94	3	52	2	73	3	44	3
Q81GS3	BC_2349	94	2	46	1	90	2	46	1
Q819V0	BC_1113	93	5	114	5	66	5	77	5
Q819V7	BC_3855	92	2	27	2	86	2
Q818K3	acpP	92	4	152	6	78	5	134	6
Q81AU4	BC_4246	92	6	39	3	42	7	26	3
Q81CT0	BC_3462	92	4	25	1	62	5	25	2
Q81DY3	BC_2666	92	2	91	2	89	2	84	2
Q81EG2	BC_2213	92	2	35	1	86	2	35	2
Q81GJ1	BC_2017	92	2	107	2	90	3	106	2
Q81GM6	BC_1208	92	1	168	4	92	1	154	4
Q814F9	BC_1167	91	2	25	1	81	4
Q81E87	noc	91	1			91	4
Q81A14	fhs	91	5	124	3	73	5	107	3
Q81CI6	BC_3781	91	3	354	10	82	3	292	12
Q81DQ4	BC_2778	91	2	90	1	81	4	90	4
Q81DV6	BC_2302	91	2			89	4
Q817N7	BC_2245	90	3	133	6	152	5	92	8
Q819B4	BC_4500	90	3	58	1	75	5	58	5
Q81AS7	BC_4072	90	3	33	1	85	4
Q81BS5	BC_3479	90	4	64	3	70	9	56	3
Q81E17	BC_3071	90	2	117	4			93	4
Q81EN1	BC_2179	90	3	24	1	65	7	24	4
Q81FT6	BC_1937	90	2	57	1	79	2	57	1
Q2PVQ6	BC_1483	89	3	30	1	63	3
Q819I9	panC	89	3	39	2	72	3
Q81A60	BC_3989	89	3			64	13
Q81AW8	BC_3730	89	2	74	1	79	3	74	2
Q81EF0	BC_3433	89	13	84	11	28	13	37	11
Q813M7	BC_2030	88	3	53	1	68	5	53	1
Q814V0	BC_2231	88	5	55	3	55	8	41	4
Q818B0	BC_5318	88	3	137	6	65	3	100	6
Q81HK1	BC_4357	88	4			67	5
Q81I57	BC_0805	88	2	114	2	84	2	114	2
Q81II6	BC_0562	88	2			78	5
Q81IW7	BC_0401	88	4	116	7	69	4	90	7
Q817F0	BC_0228	87	1	41	1	87	1	41	2
Q818P4	BC_4603	87	3	87	4	88	4	75	4
Q818U3	BC_4205	87	2	100	4	71	6	82	4
Q81AI8	BC_4148	87	2	99	3	84	2	91	3
Q81AN0	BC_3580	87	3	214	4	66	3	183	4
Q81DS5	BC_3532	87	2	92	1	78	2	92	1
Q81H53	BC_2278	87	2			76	2
Q81J57	BC_0971	87	6	125	10	57	8	86	10
Q813F0	BC_0112	86	4			56	4
Q813Y6	BC_3158	86	2			75	3
Q815H1	BC_0792	86	1	119	3	86	4	95	6
Q818S2	BC_5184	86	3	39	1	70	3	37	4
Q819D3	BC_4172	86	2	22	1	112	3	22	2
Q81J62	BC_4052	85	2	168	3	76	3	157	4
Q818Z2	ispF	85	4	35	2	51	5	22	4
Q81GC8	BC_4094	85	2			80	2
Q81HK3	BC_1279	85	4			64	6
Q817G7	BC_0803	84	4	106	4	65	4	83	4
Q819L5	coaE	84	3	71	2	70	3	73	2
Q81GZ2	BC_3961	84	3	76	3	63	3	65	3
Q81DE0	glpK	84	6	112	8	47	8	78	9
Q81G35	BC_2427	84	2			70	3
Q813Z8	BC_1376	83	1	71	1	236	7	243	8
Q819Q6	BC_0494	83	3	49	3	66	3	33	6
Q81I17	ftsA	83	2	54	1	74	4	54	3
Q81IX7	BC_0608	83	5	49	4	63	7	48	4
Q817J2	BC_0217	82	1	82	1	82	1
Q81B50	BC_4554	82	3	30	2	67	5
Q81D45	BC_3340	82	2	64	2	72	2	60	3
Q81HE1	BC_2537	82	2			76	2
Q81IP8	BC_0873	82	3	66	1	62	8	66	4
Q81IZ3	purD	82	2	61	3	63	3	59	3
Q815X8	BC_0200	81	2	116	3	81	3	93	5
Q815G3	ldh3	81	3			72	10
Q81CX7	BC_5196	81	1	24	2	81	1
Q81HE7	BC_2612	81	1	41	2	81	3	36	2
Q819J6	BC_0867	80	3	64	1	66	4	64	1
Q812P7	BC_3980	80	2			70	2
Q817X4	BC_4572	80	5	149	5	48	6	105	8
Q81C71	BC_4401	80	2	58	3	70	7	56	6
Q81DT0	ssuD	80	5	103	11	54	5	53	11
Q81GF9	BC_2273	80	3			65	5
Q81HC6	BC_1244	80	2	20	1	70	2
Q81IQ9	BC_0889	80	2	45	1	79	2	45	1
Q81E02	purE	79	2	58	1	70	2	58	3
Q818D1	azoR2	79	1	22	1	79	3
Q81HV8	BC_4330	79	1	77	3	79	2	77	6
Q81HZ4	BC_0673	79	4			59	4
Q81IY8	BC_0632	79	1	74	1	79	2	74	2
Q819T6	BC_0205	78	3	68	2	63	5	60	3
Q81FQ6	gmk	78	2	63	1	70	4	63	1
Q818S5	menG	78	2	242	4	71	2	227	5
Q81AX2	BC_4168	78	2			62	2
Q81EM6	BC_3427	78	2	35	1	68	3	35	1
Q81FZ7	BC_1942	78	4	298	8	63	4	241	8
Q81G68	BC_1415	78	1	77	1	78	1	77	1
Q81B38	BC_1342	77	4			58	5
Q81J34	BC_3353	77	4	23	1	121	9	156	10
Q813B8	rpmC	77	2			70	2
Q81B60	BC_3338	77	3	52	2	49	6	41	8
Q81E78	BC_3328	77	2	30	1	62	4	30	1
Q814G7	BC_2110	76	4	51	2	51	8	52	10
Q81B71	rpsR	76	5	21	2	55	7
Q812Q8	hisS-1	76	4			42	4
Q81E60	BC_4484	76	6			62	8
Q81GC6	BC_2131	76	3	31	1	93	5	31	1
Q817T7	BC_1281	75	1	179	3	75	1	166	4
Q813E6	minC	75	4	176	8	87	6	126	8
Q815G2	BC_3195	75	5	193	6	52	5	139	6
Q81AP3	BC_5197	75	2	85	4	71	6	81	4
Q81DU1	BC_3518	75	2	20	1	65	3	20	1
Q81GI0	BC_2262	75	2			68	2
Q81HV3	BC_1219	75	3	49	2	63	6	41	5
Q818R6	BC_0678	74	3	33	1	61	6	29	4
Q812H4	xseA	74	3	85	3	64	4	70	3
Q813Y9	BC_5450	74	2	53	3	69	2	53	3
Q819R8	BC_0604	73	4	171	4	53	4	133	5
Q812L2	pyrR	73	3	83	2	64	3	81	2
Q81BD9	BC_4966	73	3	21	1	64	3
Q81C67	BC_3226	73	1	51	1	73	3	51	2
Q81C42	BC_2913	72	3	102	5	62	7	80	9
Q81J12	aroC2	72	2	179	6	101	9	392	22
C7E343	rpsI	72	3	21	1	54	4	21	2
Q817G6	BC_4585	72	2			60	2
Q817S3	BC_4458	72	1			72	2
Q81DF1	BC_2416	72	2			159	3
Q81E72	BC_2118	72	3	34	1	63	5	34	1
Q81HH1	murQ	71	3	57	3	52	5	41	3
Q812W1	BC_3924	71	2	42	2	63	2	40	2
Q814T4	BC_5336	71	1	177	5	71	1	109	6
Q816M7	BC_4800	71	1	27	1	71	1	27	2
Q817M8	BC_4510	71	2	124	2	63	2	115	5
Q81F39	BC_1763	71	4	93	3	58	7	69	6
Q817G5	mutM	70	3	93	3	43	5	80	3
Q81J99	spoVG	70	4	127	5	38	4	94	5
Q81GI2	BC_1217	70	2			66	2
Q81IG6	BC_0422	70	2			61	4
Q81DR6	BC_2289	69	3	195	8	46	10	147	10
Q81EL1	BC_1958	69	4	173	9	61	10	131	13
Q81HA0	BC_0918	69	3	98	4	74	7	125	10
Q817M7	BC_4511	68	3	36	3	56	3	28	3
Q818D3	BC_4328	68	1	120	3	68	1	112	3
Q81D46	BC_2536	68	3	122	2	60	3	118	2
Q81EN9	BC_1929	68	2			54	2
Q81F38	BC_1764	68	1			68	2
Q815Z9	BC_4974	67	1	124	3	67	4	109	6
Q816B2	BC_4956	67	2			59	2
Q819G8	BC_4014	67	2	41	1	61	2	41	1
Q819I4	BC_3994	67	3	51	1	52	6	58	6
Q81BH7	BC_3180	67	2			65	3
Q81HE3	BC_0871	67	2			62	14
Q81IC9	BC_0462	67	1	104	3	67	1	90	3
Q814B3	BC_0260	66	2	37	1	59	5	37	4
Q816Q2	BC_4769	66	1	75	2	66	1	71	2
Q81BT5	BC_3061	66	3			58	4	24	1
Q81E53	BC_2138	66	2	43	2	48	2	37	2
Q815I3	uvrB	65	3	66	3	58	9	51	5
Q817A5	BC_4654	65	2			64	2
Q818D5	BC_4326	65	3			40	3
Q81G90	BC_1318	65	7	49	6	40	16	47	17
Q81IH4	BC_0414	65	1			65	2
Q81GW6	hemE	64	3	117	5	49	3	106	5
Q81I94	sspK	64	3	72	3	79	6	78	5
Q818P0	lipM	64	4	106	3	58	5	98	3
Q819Y7	BC_3812	64	2	40	1	60	3	40	2
Q81CW3	BC_2628	64	1			64	4
Q81D75	BC_2504	64	1			64	3
Q81F80	BC_1718	64	2	72	2	58	3	70	3
Q819S3	carB	63	1	26	1	63	8	26	10
Q813W2	BC_1064	63	2			58	2
Q81C47	BC_2936	63	2	43	1	53	2	43	1
Q81EK7	BC_1963	63	2	48	1	57	3	48	1
Q81HC3	BC_0892	63	1	70	2	63	1	61	2
Q812Z6	plsY2	62	3			50	3
Q81IH1	topB	62	3	102	6	51	9	75	8
Q81J53	rplK1	62	4	100	4	37	5	95	7
Q812K5	BC_5049	62	2			58	2
Q81GC3	BC_1284	62	1			62	2
Q81J55	secE	62	3	43	2	52	3	35	2
Q814M3	metAA	61	1	82	2	61	1	74	2
Q816G8	glgA	61	2	119	4	51	3	103	5
Q812K2	BC_5092	61	2	96	3	59	2	79	3
Q815J7	BC_5150	61	1	104	3	61	1	89	4
Q819R1	BC_3898	61	2	53	2	47	2	53	2
Q81FN4	BC_1544	61	4	50	3	43	5	43	4
Q81GY1	BC_1048	61	4	39	3	47	6
Q81HI5	BC_0823	61	2	70	3	55	2	64	3
Q813M6	BC_2233	60	1			60	3
Q815B1	BC_5255	60	3			53	5
Q817M5	BC_4513	60	3	29	2
Q81B83	BC_3302	60	2			54	2
Q81CL8	BC_2737	60	3	45	1	52	4	45	1
Q81D91	BC_2485	60	2	54	2	56	2	49	2
Q81FM1	BC_1559	60	1	234	8	60	1	201	8
Q815M3	BC_5118	59	1			59	7
Q819D8	BC_4047	59	6	58	8	202	15	147	19
Q81DD6	BC_2431	59	2	79	2	52	2	73	2
Q81FE1	BC_1651	59	2			56	3
Q81FQ0	BC_1519	59	1	50	4	59	1	41	5
Q81HM9	BC_0775	59	1	42	1	59	6	42	2
Q81HY8	BC_0638	59	4			40	7
Q817Q5	engB	58	1	94	2	58	4	85	4
Q81JC5	pdxT	58	1			58	3
Q813T0	BC_1531	58	3	136	6	40	3	85	6
Q813Z7	BC_0502	58	1	113	3	58	1	93	3
Q814A4	BC_0397	58	2	38	2	52	4	35	2
Q815N7	BC_5104	58	1			58	2
Q816A4	BC_4968	58	2	53	1	54	4	53	2
Q816J9	BC_4830	58	3			46	3
Q81CQ4	BC_2693	58	1			58	9
Q81FL7	BC_1564	58	1			58	2
Q81G87	BC_1321	58	1	59	1	58	1	59	1
Q81GV7	BC_1078	58	3			46	7	20	2
Q81C43	hisC2	57	1	118	3	85	2	108	3
Q81DR0	BC_2296	57	2	44	2	53	17
Q81IP1	BC_0342	57	1	49	1	52	2	47	2
Q81JD2	recF	56	1	57	1	56	2	57	5
Q819B2	BC_4074	56	3	23	1	36	3	23	2
Q81FE6	BC_1644	56	3			49	3
Q81IM7	BC_0357	56	2	69	3	42	7	56	6
Q813Z9	truA2	55	3			53	5
Q812H8	BC_5401	55	2	87	3	52	2	77	5
Q812J1	BC_5223	55	2	33	1	55	5
Q815L3	BC_5130	55	1	90	2	55	3	81	4
Q817P1	murI	55	1	90	3	62	2	82	3
Q818U5	BC_4146	55	4	26	3	50	6
Q81B61	BC_3327	55	3			40	4
Q81F67	BC_1734	55	2			55	4
P0C0A4	BC_3925	54	2			53	6
Q816C5	BC_4942	54	1	50	1	54	1	50	1
Q817K0	BC_4544	54	3	43	2	36	5	35	2
Q81C44	BC_2939	54	2	71	1	52	3	71	1
Q81D41	BC_2541	54	2	22	1	38	4
Q81E92	BC_2096	54	2	69	2	50	3	61	2
Q81HC9	BC_0886	54	2	24	1	41	2
Q815C3	BC_5241	53	2			44	2
Q816C9	BC_4938	53	2	46	2	46	2	46	2
Q81FI5	BC_1598	53	1	309	6	59	3	291	7
Q7BYC2	proC	52	1			52	3
Q813Z4	BC_0545	52	3			48	4
Q81C15	BC_2969	52	3	135	7	33	3	90	7
Q81FZ6	BC_1416	52	2	21	1	37	2
Q81GU4	BC_1091	52	3	45	3	23	4	34	4
Q81HL5	BC_0789	52	1			52	2
Q81HM6	BC_0778	52	3			38	4
Q9K308	proC	52	1			52	3
Q813Q8	BC_1770	51	2	72	4	46	4	59	5
Q81AB4	BC_3665	51	2			70	5
Q81DZ1	BC_2205	51	2	62	3	43	2	35	3
Q812T1	ybeY	50	2	58	2	47	4	47	3
Q818H3	nfo	50	6	39	4	39	23	31	31
Q814C0	dacA	50	2			41	2
Q815R8	BC_5064	50	1	47	1	50	1	47	1
Q81BW8	ydgI	50	2	20	1	42	2
Q81DK9	BC_2354	50	2	96	4	43	3	67	5
Q81HH0	BC_0842	50	1			50	3
Q81IF2	BC_0436	50	1			55	2
Q819L6	BC_3960	49	1	71	2	49	1	63	2
Q814I4	BC_5448	49	3	116	3	34	3	100	3
Q817G2	BC_4589	49	1			49	7
Q81AH7	BC_3591	49	3			41	5
Q81CQ3	BC_2694	49	1	22	1	49	1
Q81GE0	BC_1266	49	1			49	2
Q81CG8	rpiA	48	1			48	2
Q814J9	BC_5431	48	3			39	6
Q816T2	BC_4735	48	1	144	5	48	1	131	5
Q81AI6	BC_3582	48	2	32	1	46	2	32	1
Q81AX4	BC_3423	48	2	41	1	41	2	41	1
Q81DW3	BC_2235	48	2	47	2	47	2	44	2
Q81I75	BC_0540	48	1	68	2	48	1	51	2
Q81IR1	BC_0314	48	4	57	2	31	9	57	3
Q9L4E8	ywjE	48	1			48	2
Q81FQ3	aroC1	47	2	39	1	44	6	39	1
Q816F6	BC_4903	47	1	24	1	47	1	24	3
Q816I5	BC_4846	47	3	84	4	34	5	51	5
Q816T6	gerIA	47	1	89	3	47	5	76	4
Q81DF0	BC_2417	47	1	58	1	47	1	58	1
Q81DG9	BC_2397	47	1			47	4	41	3
Q81DV3	BC_2248	47	3	55	4	25	4	55	4
Q81F01	BC_1806	47	2	37	1	38	2	37	1
Q81GG3	BC_1240	47	1			47	2
Q81GH1	BC_1231	47	1			47	2
Q81GK6	BC_1189	47	2	42	3	42	2	40	3
Q81HE4	BC_0870	47	1			47	3
Q812X9	truB	46	3	82	5	31	3	43	5
Q819K2	def2	46	3	44	4	38	3	43	4
Q815Q3	BC_5082	46	3
Q817V7	BC_4422	46	2	103	3	39	2	81	3
Q817X9	BC_4396	46	2	54	2	26	3	48	2
Q818W6	BC_4121	46	2			34	2
Q819F0	BC_4034	46	3	20	1	41	5	20	3
Q813J6	BC_2608	45	3	42	4	76	4	33	4
Q813T1	BC_1530	45	2			39	4
Q81AH2	parC	45	5	35	1	34	9	35	6
Q81D84	BC_2494	45	1	42	1	45	1	42	1
Q81D95	BC_2479	45	1			62	3
Q81HX3	BC_0657	45	1	64	1
Q81IZ9	BC_0193	45	1			45	2
Q816U4	moaC	44	2	107	3			84	3
Q812Z8	BC_3578	44	1			44	8
Q818P1	BC_4208	44	2	48	3	34	2	48	4
Q819G6	BC_4016	44	3			33	3
Q819I6	BC_3992	44	1	35	2	110	4	71	5
Q81G19	BC_1392	44	4	30	2	75	12	65	10
Q81HY5	BC_0641	44	1			64	2
Q81J68	BC_0100	44	1	59	3	44	1	51	3
Q81JA7	BC_0044	44	2	48	2	45	2	44	3
Q814F4	yidC2	43	2	64	4	37	2	48	4
Q81I89	BC_0508	43	2	43	1	41	2	43	1
Q813W4	BC_1056	43	2			40	5
Q817D2	BC_4624	43	1	55	1	45	4	55	3
Q81BT7	BC_3059	43	2	52	1			52	1
Q81EF5	BC_2024	43	1	61	1	43	1	61	2
Q81I27	BC_0595	43	2	46	1	36	2	46	1
Q81IW1	BC_0235	43	3	32	1
Q816R0	moaB	42	3	25	1	33	3
Q81IQ6	purC	42	1	51	3	42	3	46	4
Q816Z7	BC_4662	42	1	46	1	55	3	46	2
Q817B9	BC_4638	42	1	67	2	36	3	62	2
Q818H0	BC_4286	42	2	111	2	38	4	107	2
Q81CH4	BC_2790	42	1	30	1	42	1
Q81CI5	BC_2779	42	1	114	5	42	1	107	5
Q81FR3	BC_1506	42	1	38	1	42	2	38	2
Q81IM1	BC_0363	42	1			42	2
Q81IT1	BC_0286	42	2	35	2	33	2	37	2
Q812S0	BC_4380	41	3
Q812M1	BC_4912	41	5
Q814J6	BC_5434	41	1	34	1	41	2	34	1
Q819A5	BC_4081	41	2	53	1
Q819J0	BC_3988	41	1	37	2	41	3	33	5
Q81DW2	BC_2237	41	2			34	4
Q81FU9	BC_1469	41	1	39	1	45	6	39	4
Q81GM3	BC_1170	41	5			36	5
Q81HM3	BC_0781	41	2			30	2
Q81HX8	BC_0651	41	1			41	3
Q81CH1	clpP1	40	1			40	13
Q81E36	BC_2157	40	1	30	3	40	1	29	3
Q813T5	BC_1521	40	1	26	2	40	3	24	2
Q816B0	BC_4958	40	1	47	1	40	1	47	1
Q816J4	BC_4836	40	2			36	2
Q818W5	BC_4124	40	1	61	3	40	7	36	6
Q81DH4	BC_2392	40	1			40	4
Q81IS2	BC_0297	40	1			40	4
Q81F54	BC_1747	39	1	97	2	39	1	94	2
Q81G60	BC_1350	39	2	24	1	34	4
Q81I84	BC_0513	39	1	56	2	39	1	53	2
Q819U6	rsgA	38	2	25	1	38	2	25	1
Q815H7	BC_5175	38	2			27	5	21	2
Q816U5	BC_4721	38	2			35	2
Q819V9	smc	38	4	33	6
Q81DA5	BC_2467	38	1			38	3
Q81F00	BC_1807	38	1	33	2	38	1	30	3
Q81GC2	BC_1285	38	2			33	3
Q81GV8	BC_1077	38	1	34	1	38	2	34	4
Q81IB5	BC_0479	38	1	44	1	78	2	50	2
Q81IZ5	BC_0198	38	1	20	1	38	2
Q812J7	BC_5155	37	1					37	3
Q816V6	BC_4709	37	1	31	1	37	1	31	2
Q817K1	BC_4541	37	1	40	2	37	3	34	3
Q819C7	BC_4059	37	1			37	2
Q81A59	BC_3731	37	2
Q81FY7	BC_1425	37	2	36	1
Q814A6	BC_0364	36	1	20	1	36	5
Q813J1	BC_2705	36	1	93	3	36	2	77	4
Q813J9	BC_2587	36	3			23	4
Q813V6	BC_1163	36	2	42	1	27	3	42	1
Q815G6	BC_5192	36	1	35	1
Q815Q7	BC_5077	36	1			36	2
Q818J6	BC_4254	36	1	62	3			48	5
Q819A2	corA	36	2			28	2
Q81B29	BC_3362	36	2
Q81C27	BC_2957	36	1	51	1	36	2	51	1
Q81CL7	BC_2738	36	1	49	1	36	1	49	1
Q81G86	BC_1322	36	1			36	1	34	2
Q81IM9	BC_0355	36	1	23	1	36	3	23	2
Q819L4	speA	35	1	66	2	35	1	66	2
Q81CB1	prsA4	35	4	30	5			87	8
Q813C2	BC_3304	35	2
Q814H4	BC_5461	35	1	48	1			48	1
Q81BI3	BC_3174	35	3	71	4			45	4
Q81EJ0	BC_1982	35	2
Q81FN3	BC_1545	35	2			28	6
Q81GM1	BC_1172	35	1	78	2	35	2	79	4
Q81HL9	BC_0785	35	1	82	2	35	2	75	2
Q812Y4	miaA	34	1	61	2	34	3	48	5
Q81AG1	sspN	34	3			61	8	55	4
Q81G08	hisZ	34	1	24	1	34	21
Q812H5	BC_5437	34	2			32	2
Q813X9	BC_0896	34	2
Q815E4	BC_5217	34	1	26	1	34	1
Q815Y2	BC_4992	34	3	48	2	21	3	39	2
Q815Y4	BC_4990	34	1	35	1
Q817Q3	BC_4478	34	1			34	7
Q81AI7	BC_3581	34	1	69	2	34	1	69	4
Q81BG7	BC_3192	34	2	55	2			55	4
Q81DV8	BC_2241	34	1	71	3	34	7	64	7
Q81FA6	BC_1688	34	1			35	2
Q81FH1	yfkO	34	2	124	3			93	3
Q81GH4	BC_1226	34	1	27	1			27	2
Q81GH8	BC_1222	34	2	60	1	95	10	67	3
Q81GA4	lutB	33	3	80	2			69	6
Q813K9	BC_2449	33	1	50	1	33	1	50	1
Q814R3	BC_5359	33	4			33	5
Q819U2	BC_3863	33	2	46	1			46	3
Q81AJ2	gerSA	33	4			30	6
Q81D05	BC_2578	33	1	22	1
Q81DI5	BC_2381	33	1	28	1
Q81F33	BC_1771	33	1	32	1	33	3	32	4
Q81FU3	BC_1475	33	2			29	2
Q81G50	BC_1360	33	2
Q813X2	BC_0949	32	2
Q814P4	BC_5380	32	3	36	3
Q815Q5	BC_5080	32	1	47	1			47	1
Q818W7	BC_4120	32	4	37	3
Q81CC3	BC_2850	32	2	54	1	29	3	54	3
Q81FL6	BC_1565	32	3	58	5			51	5
Q81I80	BC_0517	32	1	89	2			79	2
Q818U0	BC_4151	31	3	39	2	22	3	39	2
Q816N4	BC_4791	31	2	111	3			87	3
Q817Y4	BC_4390	31	1	27	3
Q818M2	BC_4227	31	1	75	3	31	6	59	8
Q819C3	BC_4063	31	2
Q819V5	BC_3850	31	1			31	2	24	2
Q81HC5	BC_0890	31	1	47	1	31	1	47	2
Q81HT0	BC_0701	31	2			29	5
Q81J86	BC_0066	31	3
Q816Z9	BC_4660	30	1			30	4
Q81D47	lysS	30	5	29	2
Q81EQ8	BC_1908	30	1	30	3
Q816H0	BC_4862	29	1	56	1	29	1	56	1
Q819G3	BC_4020	29	1			29	2
Q819J8	BC_3978	29	2	50	3	25	3	38	4
Q819K9	BC_3967	29	1	50	1	29	1	50	1
Q81AD5	BC_3642	29	1			28	5
Q819Y1	uppS	28	2			26	3	78	10
Q819E9	BC_4035	28	1	51	2			46	12
Q816P8	BC_4775	27	4			22	8
Q81GX9	BC_1050	27	1	42	2	27	1	36	3
Q814K0	BC_5430	26	2	36	1	23	3	36	2
Q815G0	BC_5199	26	1	54	1	26	2	54	2
Q81CI2	BC_2782	26	1	29	1
Q815L5	smpB	25	1	36	1	25	5	36	5
Q815T1	BC_5048	25	1	90	2	25	1	90	2
Q816V9	BC_4706	25	2	51	3			36	4
Q818J3	BC_4258	25	2
Q81DA0	BC_2473	25	1	84	3	25	1	59	3
Q814R6	map	24	2
Q81CS5	BC_2671	24	1			24	4
Q81GX1	BC_1060	24	1					30	4
Q81H11	BC_1015	24	1	118	2			116	2
Q813Z5	BC_0539	23	1	46	1			46	2
Q817X0	BC_4406	23	1	96	2	23	1	83	2
Q818V6	BC_4135	23	1	44	1	23	3	44	3
Q819V2	recG	23	1	77	1			77	1
Q81AX8	BC_3419	23	2
Q81G20	BC_1391	23	1	168	4	51	3	165	5
Q814F2	rpmH	22	1	29	1
Q81AB8	BC_3660	22	1	22	1
Q81D01	BC_2583	22	1			22	2
Q81E65	BC_2126	22	1	44	1			44	1
Q81DT1	prsA3	21	2	24	3
Q815L9	BC_5124	21	3	29	1			29	3
Q816L0	BC_4819	21	1			21	2
Q81A23	BC_3771	21	1	56	3			51	2
Q81BB4	BC_3255	21	4			45	26
Q81GY2	BC_1046	21	1			21	2
Q81IV2	BC_0244	21	1	22	1
Q817L9	uvrC	20	2
Q816Q9	BC_4760	20	1	94	1	20	2	94	1
Q819C4	BC_4062	20	1			20	3
P59731	rlmH			46	1			46	2
Q812N6	BC_4690			159	5			130	6
Q812Y0	miaB			57	1			57	2
Q812Y1	murG3							33	4
Q814T6	murA2			47	3			41	4
Q815U6	metG2			145	2	42	2	133	2
Q817J1	zapA					23	2
Q818E7	hrcA					35	4
Q818T1	buk					25	5
Q819E8	mtnW			70	3			60	5
Q819F2	mtnA2							20	3
Q81AF5	sspO							30	2
Q81F14	mtaD			38	1			38	2
Q81GG5	trpB			71	1			75	4
Q81GQ0	addB							25	10
Q81GU1	cysA			35	2			29	5
Q7BYD5	BC_1628					27	5
Q812M0	BC_4916			45	2			39	2
Q812S5	BC_4350			61	2			53	2
Q812V4	BC_3985							36	2
Q813A7	BC_3451					28	1	28	1
Q813E3	BC_3207			29	1			29	3
Q813E5	BC_3199					28	2
Q813F6	BC_3045					25	3
Q813M8	amj					29	4
Q813R8	BC_1648					86	25	51	4
Q813Z1	BC_0583					26	4
Q814F1	BC_p0001					58	3
Q814F5	BC_5487			46	1			46	2
Q814I0	BC_5453			31	2			31	3
Q814M7	BC_5400			109	2			103	2
Q814M8	BC_5399			57	6			46	6
Q814Y8	BC_5279							31	2
Q814Y9	BC_5278					22	4
Q814Z2	BC_5275			22	1	60	1	60	2
Q814Z3	BC_5274					23	6
Q815A1	BC_5266			24	1			24	3
Q815C0	BC_5245							33	4
Q815J0	BC_5160					35	8
Q815J5	BC_5153					85	3	48	1
Q815K0	BC_5147			34	4
Q815M8	BC_5113			30	2			26	4
Q815P4	BC_5097							34	3
Q815S7	BC_5055					21	6
Q815U3	BC_5035			40	2
Q816A7	BC_4962			43	1			43	3
Q816D7	BC_4928			23	1			23	2
Q816F7	BC_4902			40	2
Q816U3	BC_4723			83	4			66	4
Q816W0	BC_4705							23	4
Q816W2	BC_4703					33	4
Q816X4	BC_4686					25	6
Q816X7	BC_4683			66	2			60	2
Q816Y5	BC_4674					105	18	213	25
Q817E4	BC_4611			105	4			90	5
Q817E8	BC_4605			30	1			30	11
Q817K4	BC_4538					42	6
Q817K9	BC_4533					25	3
Q817P7	BC_4487			22	1			22	2
Q817S5	BC_4456					28	2
Q817U9	BC_4431							35	4
Q817V0	BC_4430					41	3
Q817Z3	BC_4377			48	3			42	3
Q817Z8	BC_4372					75	10
Q818B3	BC_4353			62	2			53	2
Q818C1	BC_4343							28	2
Q818E6	BC_4315			100	2			96	4
Q818L9	BC_4230							21	4
Q818V7	proC			28	1			28	3
Q818X2	bioC							26	5
Q819A9	BC_4077					22	2
Q819I7	BC_3991					23	2
Q81A76	hflX					25	10
Q81A83	BC_3699					25	4
Q81AA4	BC_3676							31	5
Q81AH3	BC_3595			44	1			44	5
Q81AJ7	BC_3568					36	13
Q81AP1	BC_3520					35	10
Q81AP8	BC_3512							37	5
Q81AR7	BC_3490							36	7
Q81AX6	BC_3421					42	2
Q81B09	BC_3387					26	5
Q81B67	BC_3321			45	5			45	5
Q81BC5	BC_3243			22	3
Q81BD6	BC_3231			34	1			34	3
Q81BE4	BC_3221							23	7
Q81BJ4	BC_3163			67	1			67	2
Q81BQ7	BC_3094			70	2			60	2
Q81BQ8	BC_3093			64	1			64	2
Q81BZ3	BC_2993							70	5
Q81BZ9	BC_2986			99	4			79	10
Q81C85	BC_2894					30	3
Q81CE0	BC_2832			74	7			36	9
Q81CG6	BC_2798			39	2
Q81CI3	BC_2781							42	2
Q81CN7	BC_2716			29	1			29	2
Q81CT2	BC_2664			83	3			66	3
Q81CW5	BC_2626							26	3
Q81CW8	BC_2623					42	4
Q81D38	BC_2544					20	2
Q81D49	BC_2532			60	2			58	3
Q81D57	BC_2523					27	2
Q81D69	BC_2510					26	3
Q81D98	BC_2476							30	6
Q81DA2	BC_2470					43	3
Q81DA4	BC_2468			81	1	59	8
Q81DB4	BC_2456					45	21	35	12
Q81DB7	BC_2453					48	19	75	19
Q81DB8	BC_2452					26	6	30	7
Q81DI4	BC_2382					48	2	69	4
Q81DM6	BC_2331			43	1			43	2
Q81DT3	BC_2270					54	1	36	1
Q81E01	BC_2195			32	2			32	2
Q81E18	BC_2178					20	2
Q81E42	BC_2150							24	2
Q81E67	BC_2124			83	3	29	1	66	3
Q81E75	BC_2114			79	3			65	3
Q81E81	BC_2107			24	2			24	5
Q81E98	BC_2090					56	2
Q81ED7	BC_2045							32	2
Q81EG0	BC_2019			77	2			72	3
Q81EK0	BC_1970							28	2
Q81EM8	BC_1940					41	5
Q81EP2	BC_1926			29	1			29	2
Q81ER2	BC_1903							25	2
Q81ES6	BC_1888							52	4
Q81ET2	BC_1882							26	2
Q81EV0	BC_1864					20	5
Q81EW3	BC_1850			79	2			76	2
Q81EY6	BC_1822			59	7	74	12	37	8
Q81F10	BC_1797					23	3	21	1
Q81F28	BC_1777			32	2
Q81F41	hflX			46	1			46	5
Q81F45	BC_1756					43	2
Q81F49	BC_1752					32	1	31	1
Q81FG1	BC_1629							22	5
Q81FL4	BC_1567					40	2	39	2
Q81FM0	cotD					95	3
Q81FS4	BC_1495			47	2			47	3
Q81FW6	BC_1446			33	1			33	2
Q81FY9	cysC			100	1			100	2
Q81G61	BC_1349			90	2			83	2
Q81G89	BC_1319			129	3			121	6
Q81GA7	BC_1301					27	2	32	5
Q81GG2	BC_1241			55	3	38	4	45	3
Q81GH6	BC_1224					25	2
Q81H04	BC_1023					22	3
Q81H68	BC_0955					34	3
Q81HB3	BC_0903					32	5
Q81HC7	BC_0888					28	2
Q81HC8	BC_0887					36	17
Q81HJ1	BC_0816							30	2
Q81HL6	BC_0788					38	3	39	4
Q81HM0	BC_0784			61	2			52	4
Q81HN3	BC_0771					39	24	55	25
Q81HP1	BC_0763					21	16	27	17
Q81HP8	BC_0756					26	6
Q81HS6	gerLC					57	4
Q81HX0	rbsK			31	1	20	1	31	1
Q81I54	BC_0565			58	2	34	3	44	3
Q81I65	BC_0552			41	2			41	6
Q81I72	queG					33	5	35	3
Q81I95	BC_0500			143	6	40	4	111	6
Q81IC3	BC_0468			27	1			27	3
Q81IG5	BC_0423			33	4
Q81IH5	BC_0413			32	2			26	6
Q81IK8	mtnK							27	3
Q81IL5	BC_0371							28	4
Q81IM0	BC_0365			51	2			44	4
Q81IW5	BC_0230					28	3
Q81IX8	BC_0216			27	2
Q81J04	BC_0185			55	1			55	2
Q81J85	BC_0069					48	6
Q81JC0	dnaX					29	4

## Sheet: P. difficile
Proteins identified from Peptoclostridium difficile 630 spores and vegetative cells.
Protein was said to be identified if > 1 peptide was identified with individual peptide score >= 20 and for single peptide identifications semi-trypsin criterion was used to confirm the identity.
		Proteins identified from Peptoclostridium difficile 630 spores										ProteinsidentifiedfromPeptoclostridiumdifficile630Vegitativecells
		Tryptic Peptides				Semi-tryptic Peptides								Tryptic Peptides		Semi-tryptic Peptides
		Replica I		Replica II		Replica I		Replica II						Replica I		Replica I
UniprotID	Gene name	Mascot score	# peptides	Mascot score	# peptides	Mascot score	# peptides	Mascot score	# peptides			UniprotID	Gene name	Mascot score	# peptides	Mascot score	# peptides
Q183C2	sspA	98652	2342	30552	942	90923	2525	28231	1061			Q183M8	slpA	31172	890	26297	971
Q186D6	CD630_15810	44443	1303	20256	852	32779	1379	13070	906			Q183B6	pfo	15307	577	10661	587
Q17ZZ3	sspB	23177	980	10014	427	21297	1048	9431	490			Q188I3	hadA	12319	469	9005	478
Q189E4	cotCB	14694	426	8507	234	12848	453	8921	287			Q18A24	rbr	11710	411	8860	453
Q183E7	cwp22	14566	397	4679	156	11266	411	3814	184			Q18AQ1	bcd2	8396	281	6101	286
Q18BV5	cotE	11728	379	6213	204	7861	406	4430	223			Q188I5	acdB	8322	364	5519	375
Q18CE4	tuf1	11549	239	5604	146	9560	243	4746	157			Q18CS0	gluD	8321	248	6532	258
Q183B6	pfo	11038	251	4392	147	8845	252	3202	152			Q18A65	CD630_08730	7963	190	8240	254
Q187J3	CD630_18800	10117	166	3667	76	8943	166	3208	83			Q18AR0	thlA	7765	333	5617	345
Q181M3	CD630_36200	8935	297	1586	57	7165	297	1257	57			Q18CE4	tuf1	7416	237	6113	241
Q18CS0	gluD	8173	215	5671	160	6431	226	4735	171			Q182E8	dnaK	7223	235	5737	237
Q18A24	rbr	7904	203	2477	88	6341	208	2056	103			Q18A22	rbo	6165	229	4438	239
Q183M8	slpA	6637	145	76	2	6436	170	72	3			Q17ZY4	CD630_32370	5924	298	3671	301
Q188I3	hadA	6537	121	1764	53	5561	121	1280	54			Q183C2	sspA	5695	131	4942	136
Q18AS2	CdeC	6390	240	5634	180	6848	349	6155	261			Q18A21	CD630_08280	5583	258	4233	259
Q189R2	fhs	5952	141	3358	94	4670	142	2578	100			Q18CT5	groL	5579	201	3953	217
Q181G7	sipL	5858	237	2314	103	4068	241	1465	112			Q17ZZ2	prdC	5357	210	3738	215
Q18A22	rbo	5853	160	1663	56	4228	160	1222	58			Q181T9	gapA	5213	210	3439	213
Q18C05	CD630_14860	5670	151	1571	64	5096	179	1268	74			Q181R8	CD630_36640	4883	179	3401	185
Q18CF4	fusA	5181	149	2786	88	3782	153	2075	97			Q17ZY6	prdB	4859	109	4274	109
Q182E8	dnaK	4762	112	2403	69	3910	114	1936	71			Q17ZY9	prdA	4795	181	3869	188
Q18BL9	cspB	4534	79	1326	25	4149	82	1246	27			Q181T5	eno	4708	140	3421	145
Q181T9	gapA	4361	121	1636	59	3383	124	1135	61			Q188I4	etfB1	4661	139	3735	140
Q181Y3	CD630_23990	4213	96	544	10	3808	96	807	23			Q188I8	etfA1	4493	149	3215	152
Q18AR0	thlA	4183	143	2032	66	3138	143	1562	67			Q18CF4	fusA	4178	157	3053	160
Q184S7	treA	4181	129	1536	68	3155	129	981	68			Q182J9	tdcB	3705	101	2938	102
Q18CT5	groL	4174	132	1449	53	2904	135	967	55			Q18BE4	iscS2	3620	115	2886	115
Q18AQ1	bcd2	3980	107	1657	51	2967	118	1219	56			Q180W5	atpD	3475	90	3063	92
Q186C1	cotG	3974	106	1277	39	3132	106	887	39			Q185L4	abfD	3336	115	2458	116
Q180W5	atpD	3819	86	1337	37	3294	86	1089	37			Q184S7	treA	3306	171	2180	174
Q180Z4	hupA	3549	97	761	24	2589	107	976	52			Q18CK8	CD630_01160	3285	109	2598	115
Q189R5	CD630_07230	3229	73	2449	65	2471	74	1802	68			Q18CH3	rpsE	3177	84	2904	94
Q183A6	appA	3193	88	2191	72	2347	89	1560	73			Q184F6	adhE1	3029	140	2113	144
Q189D6	CD630_05960	3167	121	1640	68	2722	177	2210	128			Q185L7	sucD	2962	128	2087	144
Q17ZY6	prdB	3148	46	707	21	2764	46	663	26			Q18BK6	aspB	2716	95	2037	101
Q182J9	tdcB	2996	51	828	29	2523	51	607	30			Q18C58	aspB1	2711	79	2083	82
Q18CH3	rpsE	2950	57	979	22	2439	59	859	24			Q18AQ5	etfA3	2641	97	1932	98
Q183T4	rbr1	2939	86	1472	43	2059	86	1112	46			Q18AQ7	hbd	2622	99	1725	106
Q181T5	eno	2891	79	2913	66	2159	85	2269	67			Q185L2	cat2	2595	93	1964	101
Q185S9	tsf	2876	83	1360	43	2200	83	1109	43			Q185S9	tsf	2562	81	2080	81
Q17ZY4	CD630_32370	2776	77	1225	40	1927	77	922	42			Q180P2	pyk	2503	82	1758	85
Q181Y5	cotD	2692	143	6589	183	1826	152	5861	201			Q189V5	plfB	2469	78	1764	82
Q180P2	pyk	2613	65	983	29	1954	69	721	33			Q188J1	fba	2407	115	1410	117
Q17ZY9	prdA	2612	81	1507	53	2152	81	1177	57			Q188I6	hadC	2384	138	1222	144
Q181I4	CD630_35800	2557	60	1258	31	2097	60	980	32			Q18AQ6	etfB3	2338	137	1437	137
Q188I5	acdB	2552	96	1177	45	1507	100	750	45			Q189R2	fhs	2265	57	1839	60
Q18CA9	clpC	2531	71	1916	69	1810	72	1246	71			Q18BE7	alaS	2230	85	1395	85
Q18C45	CD630_15240	2525	83	1335	39	1862	83	967	39			Q183G0	glyA	2143	58	1667	71
Q18CF1	rpoB	2523	77	1666	64	1765	77	1150	69			Q18CA4	pycA	2075	86	1470	88
F3Y5V5	CD630_26871	2462	56	658	23	1807	56	426	24			Q183A6	appA	1991	80	1300	82
F3Y633	CD630_15951	2237	63	518	18	1635	63	466	19			Q187Y8	clpB	1940	67	1429	83
Q183V0	CD630_28640	2233	62	1349	34	1791	63	1076	34			Q188I1	hadB	1837	90	1267	92
Q18CG5	rpsC	2162	63	936	30	1689	64	747	32			Q18CF1	rpoB	1771	78	1172	82
Q18CI5	rpoA	2161	73	1254	41	1437	73	859	43			Q18CS1	cfa	1762	72	1114	73
Q18B36	ackA	2142	58	1209	29	1785	59	1053	30			Q186Q4	ribBA	1745	107	1268	108
Q187T4	CD630_19720	2133	42	1151	37	1780	42	874	40			Q188H7	ldhA	1726	80	1278	82
Q184S5	CD630_30890	2049	85	1376	51	1598	87	1020	51			Q180W8	atpA	1679	64	1194	64
Q18BE1	codY	2046	63	1102	38	1396	64	681	40			Q18AQ8	crt2	1664	53	1108	52
Q18B19	norV	2039	57	1091	31	1630	57	825	31			Q18CD5	cysS	1603	41	1275	42
Q180V4	CD630_34570	2006	42	648	19	1570	44	494	20			Q18CG5	rpsC	1591	66	1363	82
Q186G8	cotA	1979	62	845	33	1118	62	487	36			Q18C45	CD630_15240	1583	53	1170	54
Q185P6	CD630_23750	1968	26	464	10	1752	26	377	10			Q181T8	pgk	1578	49	1219	51
Q181T8	pgk	1935	38	711	17	1567	37	581	17			Q183M5	cwp2	1567	59	1108	71
Q18CJ1	rplM	1914	47	208	8	1429	47	152	12			Q18CG3	rplB	1564	50	1667	89
Q188C6	CD630_20560	1911	30	1296	35	1665	30	1031	35			Q18CX7	fliC	1536	39	1119	42
Q188Z5	sleC	1898	62	797	23	1540	62	897	30			Q18BL9	cspB	1534	37	1432	37
Q18AQ7	hbd	1869	48	1080	30	1459	49	857	32			Q181T6	tpi	1521	52	1083	56
Q18A65	CD630_08730	1801	47	904	23	1551	48	755	23			Q188I2	hadI	1518	104	1013	110
Q185W2	CD630_21740	1729	23	432	7	1554	23	355	10			Q18D10	htpG	1489	49	1093	50
Q18CJ5	rpsI	1720	55	826	27	1156	58	654	31			Q18CA9	clpC	1479	70	964	72
Q18BK6	aspB	1704	70	1043	51	1120	70	573	53			Q189Q4	pepD	1441	45	1057	45
Q18CD7	proS2	1662	44	817	24	1419	44	680	24			Q18CA6	fusA1	1422	61	872	64
Q189W4	spoIIAB	1618	23	788	12	1445	23	708	12			Q185J5	tkt'	1398	42	1131	43
Q18CH0	rpsH	1580	48	702	20	1165	48	542	20			Q18CE9	rplA	1386	76	1164	93
Q181R5	rpsF	1579	43	558	19	1195	43	390	19			Q186J3	CD630_16390	1378	50	950	54
Q186J1	terD1	1561	44	368	12	1124	44	297	13			Q18CF3	rpoC	1351	55	938	61
Q189Q4	pepD	1542	52	1365	40	1151	52	1087	40			Q183B8	CD630_26830	1345	65	921	65
Q183B8	CD630_26830	1522	83	1368	51	1064	83	949	51			Q18BZ4	CD630_14740	1343	43	1032	44
Q185Q3	CD630_21120	1455	15	251	4	1381	15	253	9			Q18CH2	rplE	1339	66	845	69
Q188H7	ldhA	1419	38	650	21	1145	42	499	21			Q18CE8	rplJ	1319	80	642	84
Q18CK1	CD630_01150	1399	53	455	21	855	53	278	21			Q185S8	rpsB	1317	50	938	53
Q18CG3	rplB	1385	36	774	22	1140	38	697	29			Q181T7	gpmI	1300	41	1036	41
Q18CV2	CD630_02130	1381	15	631	12	1261	16	620	13			Q189B8	thrS	1290	53	987	78
Q181Y6	cotJB2	1346	30	1611	42	1112	33	1359	45			Q182K0	CD630_25130	1271	41	1006	43
Q182K0	CD630_25130	1334	35	1490	31	1089	36	1275	31			Q18CI6	rpsD	1221	63	839	82
Q18D10	htpG	1314	34	587	20	972	34	439	20			Q18CH0	rpsH	1186	40	873	42
Q186H7	CD630_16230	1296	34	1177	35	989	37	876	36			Q18B36	ackA	1180	49	822	51
Q186I7	terD	1282	41	308	12	796	41	230	12			Q18CK9	glmS	1178	47	830	58
Q18CE8	rplJ	1274	53	723	23	684	53	477	24			Q183J1	ptsI	1162	50	860	51
Q18A21	CD630_08280	1259	46	459	18	887	46	383	21			Q189P6	pheT	1158	34	954	35
Q184E9	atpK	1255	36	521	11	1101	37	492	12			Q18CK3	buk	1148	40	843	41
Q189X1	spoVAD	1249	37	294	10	973	37	221	11			Q181F2	lysS	1140	60	649	61
Q18CF9	rplD	1245	27	855	19	937	29	641	23			Q18CF9	rplD	1137	35	969	45
Q18CF3	rpoC	1221	52	1706	63	860	53	1172	65			Q180A1	valS	1111	49	732	49
Q18BH4	infB	1206	37	934	29	749	37	676	29			Q18D70	ppiB	1099	31	932	31
Q187Y8	clpB	1190	39	1421	53	828	40	876	60			Q18BI4	pnp	1079	37	825	38
Q18CK3	buk	1174	35	1314	41	863	37	961	40			Q17ZZ3	sspB	1078	28	975	29
Q18B86	deoB	1155	15	444	10	1050	15	378	10			Q18C55	CD630_15360	1066	36	801	36
Q185S8	rpsB	1135	28	761	24	891	29	580	27			Q180W0	alr2	1052	41	815	43
Q188J1	fba	1051	31	1365	40	826	31	995	40			Q18CJ5	rpsI	1049	34	941	53
Q18CE7	rplL	1043	29	705	19	802	29	533	23			Q17ZW9	asd	1041	32	943	36
Q18BI4	pnp	1028	30	1400	40	809	32	1026	45			Q181D9	metG	1030	41	744	44
Q18BH2	nusA	1018	21	915	20	807	21	695	20			Q18CF5	rpsG	1028	36	768	43
Q18C97	serS1	1017	12	351	15	956	21	210	16			Q185W2	CD630_21740	1025	22	857	22
Q186N3	pcp	1010	28	562	19	680	29	377	19			Q186D6	CD630_15810	1015	29	774	29
Q18CI6	rpsD	1007	50	946	45	673	54	612	47			Q18C40	tyrS	1015	34	849	41
Q18CF0	CD630_00650	988	27	978	25	737	27	717	25			Q185L6	cat1	1013	38	733	39
Q18C29	cotB	962	35	1129	41	667	37	838	41			Q181R5	rpsF	1002	47	677	47
Q188V1	tetM	948	29	405	16	754	32	273	16			Q18CI5	rpoA	999	35	651	35
Q18BZ4	CD630_14740	946	25	840	20	726	25	670	20			Q18D73	ppaC	997	48	646	48
Q18CE9	rplA	944	41	603	21	682	43	461	22			Q18A09	CD630_08120	984	45	624	46
Q180Z9	spoVT	942	51	431	30	467	52	268	34			Q181S1	CD630_36670	966	31	615	31
Q181R8	CD630_36640	937	26	787	22	656	28	607	24			Q182V2	ileS	938	47	628	50
Q188I4	etfB1	924	24	181	3	763	24	165	3			Q180E9	tig	913	36	625	38
Q182C1	CD630_24340	907	39	457	25	423	39	428	31			Q180C8	CD630_32840	913	27	693	28
Q186R7	CD630_17110	882	37	709	20	672	38	491	20			Q18AZ5	rnfC	888	20	800	21
Q18D38	rbsB	882	30	238	7	614	31	179	7			Q18CT6	groS	886	38	552	38
Q182F6	gpr	866	23	652	24	665	23	443	24			Q18CE7	rplL	876	33	632	33
Q186P6	trxA	865	19	393	13	751	19	614	19			Q182K8	leuS	872	43	490	44
Q182Z5	CD630_26610	863	28	884	36	585	28	562	38			Q183H4	aspS	870	37	543	37
Q185A2	rnr	849	39	1002	38	469	41	645	39			Q18AY4	CD630_11250	854	30	589	30
Q183J1	ptsI	830	19	876	29	674	19	671	33			Q187A7	CD630_17970	853	34	610	35
Q189B8	thrS	827	29	1150	38	578	33	811	40			Q182B8	glyS	852	39	624	40
Q185B5	asnC	826	29	539	24	639	29	366	24			Q18CD7	proS2	839	40	633	41
Q183G0	glyA	823	21	710	16	627	25	571	17			Q18CH9	adk	837	40	532	42
Q18CD5	cysS	811	17	764	19	703	17	623	21			Q185J6	tkt1	831	34	654	36
Q18CH9	adk	808	24	483	17	517	24	325	17			Q183Y1	CD630_09760	827	19	644	19
Q18D54	CD630_03110	806	33	408	28	619	33	210	28			Q18CG0	rplC	826	47	590	66
Q182K8	leuS	788	31	901	33	553	31	655	34			Q18B05	mreB2	825	52	547	55
Q181S1	CD630_36670	776	20	328	8	569	21	257	8			Q185L3	4hbD	822	34	601	34
Q185K9	guaB	759	31	904	31	502	31	687	31			Q180V8	tkt2	808	17	686	17
Q18BA8	CD630_12470	756	23	432	15	523	23	302	15			Q181Z4	ppdK	803	36	542	37
Q185D9	CD630_22660	749	25	891	28	520	27	668	28			Q186J1	terD1	794	20	614	22
Q181B3	prs	748	27	619	18	497	27	450	18			Q182U6	CD630_26130	781	31	488	32
Q18CF5	rpsG	745	18	689	21	601	20	538	25			Q18BH4	infB	779	24	539	28
Q17ZZ2	prdC	741	23	377	16	599	25	260	16			Q186H7	CD630_16230	775	25	582	29
Q185L7	sucD	724	26	217	8	519	27	168	8			Q180P4	pfkA	752	25	542	26
Q18B24	rplU	714	14	424	9	554	16	351	11			Q182X9	ftsZ	752	21	555	22
Q18CI0	rpsM	704	24	693	25	462	27	435	28			Q18CG2	rpsS	750	29	483	34
Q18BI0	rpsO	702	8	292	8	642	8	231	8			Q18CJ1	rplM	746	30	584	38
Q180W8	atpA	687	25	954	31	476	29	706	32			Q185B5	asnC	742	29	597	29
Q18CV1	CD630_02140	684	20	486	14	456	20	350	14			Q18BJ3	rny	731	33	552	34
Q182X9	ftsZ	682	16	588	19	516	15	452	20			Q18D77	adhE	724	55
Q180B4	CD630_32690	679	21	918	24	496	26	700	26			Q18CL7	metK	722	40	405	41
Q182W3	spoIVA	663	38	930	43	408	45	620	47			Q18B19	norV	717	29	468	29
Q18A51	oppA	657	18	545	17	513	18	376	18			Q18B43	fabF	703	14	603	16
Q18C63	azoR	651	17	554	16	477	17	392	17			Q18CT8	guaA	688	39	345	39
Q187A9	terD4	643	31	449	15	398	31	309	15			Q18C97	serS1	687	19	551	19
Q18BF6	rnj	643	20	693	27	457	23	455	28			Q183E7	cwp22	684	29	480	32
Q181L4	CD630_36130	637	23	345	9	428	24	353	14			Q184S5	CD630_30890	683	37	502	37
Q18CK9	glmS	632	14	497	14	515	18	358	16			Q186T9	CD630_17300	679	24	450	24
Q18CG0	rplC	630	20	654	26	463	20	440	26			Q181B3	prs	677	19	528	24
Q18CH2	rplE	629	24	579	28	437	24	353	28			Q18BA9	efp	674	30	404	31
Q18CI7	rpsK	617	17	453	11	457	18	396	15			Q18C73	hisI	673	16	593	17
Q18CH4	rplR	600	24	335	13	405	24	220	13			Q183L9	cwp6	667	24	464	26
Q185J5	tkt'	591	19	414	15	423	19	288	15			Q18C89	gyrB	664	21	514	22
Q18C90	gyrA	589	23	578	27	315	23	361	27			Q18CG9	rpmC	637	20	500	26
Q185L2	cat2	578	7	198	4	550	10	185	11			Q18CJ7	aspC	636	25	479	27
Q183Y1	CD630_09760	558	15	201	8	402	15	145	8			Q182Y7	murD	631	16	507	19
Q181D9	metG	557	26	704	25	295	32	500	26			Q182P9	CD630_25610	630	22	466	24
Q189E5	cotF	556	27	257	17	464	34	174	21			Q17ZX0	dapA3	621	25	407	26
Q184E7	atpA	552	22	918	29	404	22	626	31			Q18CG4	rplP	619	13	566	16
Q182K1	CD630_25150	552	16	693	19	462	16	533	19			Q18CI0	rpsM	615	27	419	41
Q18A72	CD630_08810	549	22	328	14	297	27	207	14			Q180Z4	hupA	614	27	426	37
Q183N6	CD630_28010	542	11	339	9	420	11	242	9			Q18B24	rplU	613	15	500	21
Q189R6	metF	538	16	678	18	430	16	543	19			Q186I7	terD	609	19	404	21
Q18B82	nudF	520	19	179	5	440	19	162	5			Q18CN1	hpf	607	31	485	38
Q18CF6	rpsJ	517	41	169	14	297	42	120	17			Q188V1	tetM	604	16	511	18
Q186L4	gcvPB	516	8	262	7	475	8	227	7			Q189Q7	argS	602	22	434	24
Q189R4	cooS1	504	18	673	23	329	18	451	23			Q18B74	spo0A	601	18	493	19
Q181B7	murC	503	14	363	11	328	14	299	11			Q18CD6	gltX	598	27	394	27
Q189Q9	ptb1	500	18	421	15	330	18	299	15			Q183F1	CD630_27160	596	21	444	22
Q18BC1	rplS	499	20	184	10	321	22	87	12			Q189S0	CD630_07260	596	14	521	15
Q189C9	CD630_05870	491	18	399	14	341	19	355	16			Q18CI7	rpsK	595	21	620	28
Q182B6	CD630_24310	488	21	720	28	283	32	448	33			Q18CE6	nusG	592	15	491	15
Q182W6	der	486	18	294	13	364	18	221	13			Q182I8	CD630_25020	586	20	417	21
Q182H4	CD630_24870	480	9	342	7	434	9	303	7			Q180Y2	prfA	579	17	404	17
Q18C55	CD630_15360	472	14	380	14	381	14	288	14			Q185K9	guaB	579	27	444	28
Q186I6	sodA	469	20	415	14	320	20	320	15			Q18CK7	CD630_01170	576	24	444	28
Q180V6	CD630_34580	465	12	318	8	360	12	270	9			Q18CN0	secA1	570	32	349	46
Q18BE7	alaS	460	16	442	19	324	18	307	21			Q186V7	CD630_17490	569	34	368	35
Q18BM5	CD630_13570	460	11	202	7	321	11	130	7			Q18A51	oppA	567	21	373	22
Q182G1	rpsT	457	17	85	5	350	17	49	6			Q18C90	gyrA	564	30	282	33
Q18D73	ppaC	454	15	496	19	311	16	333	21			Q181C0	CD630_35210	557	20	394	20
Q18CG4	rplP	453	12	190	7	348	13	141	7			Q17ZY2	prdE	549	12	480	15
Q18C40	tyrS	437	20	1141	32	261	32	811	35			Q183K2	cwp19	535	13	424	14
Q181C2	CD630_35220	419	21	656	27	305	21	445	28			Q185M2	proP	528	21	357	22
Q18CB1	CD630_00290	417	9	193	5	324	9	161	5			Q187T1	CD630_19700	521	19	430	20
Q189S0	CD630_07260	412	10	381	10	292	10	293	10			Q182I2	selA	519	15	429	17
Q18BG1	CD630_12980	412	13	602	17	363	13	510	19			Q180X1	atpF	509	17	413	20
Q17ZW8	dapA2	411	11	457	12	309	11	328	12			Q185J2	CD630_23180	509	22	317	23
Q182H5	CD630_24880	411	9	208	5	355	9	158	5			Q187R2	CD630_19530	509	16	404	22
Q18A92	CD630_08980	410	17	250	12	236	17	171	13			Q181B5	spoVG	502	25	382	25
Q185J2	CD630_23180	410	15	361	11	269	15	296	11			Q18BE1	codY	500	25	309	27
Q18CK7	CD630_01170	410	21	430	13	371	23	699	21			Q182V3	CD630_26190	498	17	342	17
Q183V4	CD630_28680	405	9	335	10	341	11	250	11			Q18A87	CD630_08930	493	25	264	30
Q18CT8	guaA	403	15	577	17	251	15	424	18			Q185S5	frr	486	25	356	25
Q182Z0	spoVD	402	14	342	13	287	15	231	13			Q180C9	pgi	482	26	329	27
Q18AZ2	CD630_11330	402	24	287	19	190	25	160	21			Q189Y9	CD630_07950	481	15	373	18
Q18AS5	CD630_10720	396	15	715	28	282	15	538	29			Q18BC8	CD630_12630	481	23	296	24
Q181R6	ssb1	395	15	207	9	243	16	128	11			Q188D0	CD630_20610	480	18	298	17
Q17ZX2	dapH	393	12	202	7	276	12	157	7			Q18CG1	rplV	475	20	370	24
Q18CD6	gltX	393	10	522	15	295	11	376	16			Q181W4	buk2	474	24	307	25
Q18CK4	ptb	393	18	492	19	176	18	317	19			Q186J2	CD630_16370	471	30	262	31
Q181J1	carA	392	15	156	6	258	24	116	9			Q18A61	CD630_08650	470	13	347	13
Q181W5	iorA	390	21	843	32	300	25	602	33			F3Y610	CD630_24460	466	21	268	28
Q180Q1	CD630_34030	389	6	111	2	339	6	107	2			Q17ZX2	dapH	465	17	303	17
Q183U9	CD630_28650	388	14	212	9	251	15	120	9			Q188Y6	CD630_05440	464	16	356	18
Q18AQ5	etfA3	388	15	247	9	283	15	215	9			Q18A72	CD630_08810	459	17	308	17
Q182V2	ileS	387	14	741	26	290	14	562	26			Q17ZW8	dapA2	454	11	342	15
Q182S7	coaBC	386	8	304	5	327	8	269	6			Q186Q5	ribH	454	25	299	25
Q18BJ4	recA	385	12	236	6	324	12	203	6			Q18BE3	CD630_12800	451	24	301	25
Q181Z4	ppdK	385	17	850	32	252	19	587	32			X1W3M5	CD630_17180	449	17	360	20
Q189S6	CD630_07270	382	14	430	14	348	20	423	20			Q18CF8	rplW	447	18	349	25
Q18D72	CD630_03290	380	4	470	11	357	8	380	11			Q182S7	coaBC	443	11	351	13
Q18CG2	rpsS	377	11	163	5	236	11	128	5			Q188W0	cwpV	439	11	413	27
Q18C04	ssuA	373	19	427	24	250	22	274	25			Q182G9	ung	438	14	367	16
Q18CG9	rpmC	361	11	112	5	242	11	66	6			Q186Q7	ribD	438	12	372	13
Q18AQ6	etfB3	361	14	261	8	268	14	204	8			Q18CR5	rex	435	18	274	20
Q18CL7	metK	360	17	231	12	236	18	157	12			Q18CI4	map1	431	14	364	19
Q185K6	mtlF	360	5	459	8	323	5	380	8			Q18C76	CD630_15560	429	12	347	12
Q185N5	CD630_23650	358	10	202	5	309	10	175	6			Q18BB8	rpsP	427	16	323	26
Q188D7	CD630_20680	355	11	336	14	274	12	235	14			Q188D7	CD630_20680	426	14	309	26
Q185B9	cspBA	354	16	543	19	174	18	335	21			Q185K3	tal	425	26	233	30
Q182S6	rpoZ	348	11	138	8	201	11	81	8			Q189R5	CD630_07230	424	10	361	13
Q186H8	CD630_16220	348	12	1071	32	281	12	768	34			Q18BB1	ftsY	424	11	327	12
Q181J0	carB1	342	23	400	19	194	23	214	21			Q18C71	hisA	423	13	315	14
Q184M0	CD630_30320	336	13	341	16	233	13	217	16			Q18A68	CD630_08740	423	18	303	20
Q186R3	CD630_17070	330	12	283	8	190	12	235	8			Q18CK1	CD630_01150	418	17	266	19
Q18BA9	efp	327	13	461	17	195	14	312	18			Q189S1	CD630_07250	417	11	339	11
Q18BJ3	rny	324	8	362	17	255	9	243	17			Q18B39	fabK	414	10	355	10
Q181F2	lysS	323	16	279	14	189	16	256	16			Q180F8	hydA	413	17	296	19
Q180E9	tig	316	8	305	11	199	9	194	12			Q180W9	atpH	409	13	266	14
Q185V3	msrAB	316	9	402	13	247	9	316	13			Q180P8	CD630_34000	406	13	288	14
Q18B78	CD630_12160	316	11	261	13	251	13	153	14			Q18A03	CD630_08100	405	16	284	16
Q185Q5	trxB2	307	11	404	21	174	11	221	22			Q18CH7	rplO	403	17	303	21
Q18BE4	iscS2	307	13	332	16	260	13	193	17			Q18BC1	rplS	401	24	282	28
Q184F1	CD630_29610	305	7	163	6	272	7	119	6			Q18CL1	murA	399	6	370	6
Q187Z4	CD630_20270	305	6	251	8	284	6	199	8			Q180X9	CD630_34820	398	9	316	14
Q187P4	spoVS	301	8	54	1	253	8	54	1			Q187L1	CD630_18980	397	18	243	19
Q182Z3	CD630_26600	300	12	768	26	162	12	531	27			Q182S2	fmt	394	9	330	10
Q182C7	CD630_24411	298	9	341	11	243	9	233	13			Q182V9	CD630_26260	392	14	320	14
Q18BF9	pepA	298	9	38	1	198	9	38	2			Q180R7	hemB	391	17	345	21
Q181Q7	purA	294	6	355	11	250	7	273	11			Q182D4	CD630_24470	391	14	256	14
Q186V7	CD630_17490	290	19	349	12	123	21	240	13			Q17ZX1	dapB1	390	12	303	12
Q180E8	clpX	287	11	347	12	213	13	244	15			Q180C0	CD630_32750	386	9	311	13
Q182G9	ung	282	5	93	3	258	5	77	5			Q181J0	carB1	386	21	231	25
Q185W5	CD630_21770	282	8	223	9	229	8	139	10			Q181W5	iorA	385	19	244	21
Q17ZX0	dapA3	280	10	384	14	188	10	251	14			Q182V8	CD630_26230	383	14	286	16
Q185S7	pyrH	276	11	285	8	170	11	227	8			Q188C0	lysC	381	19	220	22
Q187Q3	CD630_19430	276	9	217	8	157	9	127	8			Q18CF6	rpsJ	380	36	296	49
Q189C4	gapN	276	7	510	18	216	8	382	20			Q18BI0	rpsO	379	14	283	18
Q182Q1	CD630_25620	275	5	128	4	232	5	106	4			Q18A64	modA	377	11	285	12
Q180Z8	prsA1	271	5	315	8	232	5	254	8			Q180F0	clpP1	372	12	262	12
Q180W0	alr2	267	12	386	16	196	13	287	17			Q189N4	rplT	367	27	293	35
Q181G5	CD630_35650	264	4	467	12	243	4	366	12			Q182T0	ltaE	365	13	259	13
Q181Q6	CD630_36520	259	10	306	13	158	10	202	15			Q18B12	minD	360	9	277	10
Q18CG7	rplN	258	10	94	4	212	13	76	12			Q181E4	CD630_35440	359	16	221	17
Q18BB8	rpsP	256	12	128	8	150	12	74	8			Q18D72	CD630_03290	359	9	318	11
Q189X2	spoVAC	256	10	415	14	120	11	305	16			Q181F7	coaX	358	16	242	22
Q183S9	CD630_28410	254	17	797	19	133	18	741	20			Q18CP5	hpdB	358	9	296	11
Q182M6	CD630_25400	253	10	305	11	181	11	203	11			Q18B01	rnfB	358	14	232	14
Q181F4	greA	252	10	221	7	154	10	171	7			Q180C5	proC1	354	18	191	18
Q188I6	hadC	250	15	46	4	126	15	25	4			Q189K5	tcdA	352	11	293	16
Q189R8	folD	249	15	88	8	156	15	61	8			Q18C14	proC	352	15	195	23
Q181W6	iorB	248	10	304	10	170	10	226	10			Q182W2	CD630_26270	350	12	260	12
Q182S1	CD630_25820	248	7	256	9	208	8	208	14			Q187X3	ermB	347	14	253	18
Q185L4	abfD	245	5			220	13					Q18AI4	rpsA	345	20	187	20
Q180A1	valS	244	10	306	11	148	11	214	13			Q183F0	CD630_27170	343	14	270	18
Q188Z3	CD630_05460	244	9	105	4	134	9	80	4			Q183H6	CD630_27420	343	13	294	15
Q189X7	CD630_07810	243	5	375	10	202	7	297	13			Q186J0	terD2	343	9	234	9
Q18BY4	CD630_14630	239	17	148	7	265	22	201	14			Q189R4	cooS1	341	14	239	15
Q184K5	CD630_30140	236	4	159	5	217	4	127	5			F3Y633	CD630_15951	339	10	271	10
Q18B39	fabK	236	6	58	1	206	6	58	1			Q18B85	pupG	339	8	277	10
Q182I9	CD630_25030	235	7	549	18	209	7	394	18			Q183E8	galE	336	16	225	16
Q18B88	CD630_12280	235	7	134	5	163	8	90	6			Q188C8	glnS	335	13	272	14
Q186T9	CD630_17300	231	6	282	9	172	7	190	9			Q187E1	aroF1	334	24	176	25
Q189M8	ftsH	227	8	266	10	153	8	188	10			Q18AZ7	CD630_11350	333	22	214	22
Q181C0	CD630_35210	226	6	641	15	182	9	486	17			Q186A4	cynT	332	7	299	7
Q18CR2	CD630_01730	226	6	129	4	188	9	119	4			Q18B46	fabD	330	12	245	12
Q180D0	CD630_32860	225	8	100	2	189	10	89	2			Q18D37	CD630_02950	329	7	268	7
Q18CA3	CD630_00170	223	8	169	6	171	8	119	6			Q18CK6	CD630_01180	328	22	149	22
Q18D70	ppiB	222	8	601	21	198	8	455	22			Q182C9	hpf	327	18	232	20
Q180W2	CD630_34650	221	6	78	3	145	6	67	3			Q185D5	prsA	324	13	238	14
Q189Q7	argS	220	8	350	10	146	8	279	10			Q18CK4	ptb	324	22	166	22
Q185V6	CD630_21670	220	6	205	3	156	6	186	4			Q182R7	stk	323	11	254	11
Q18CK8	CD630_01160	219	7	454	17	174	7	370	17			Q183E9	gtaB	323	15	241	16
Q18BC8	CD630_12630	218	9	116	5	92	9	58	7			Q18B64	ispA	321	9	272	16
Q18CT6	groS	216	5	162	6	171	5	110	6			Q181Q7	purA	320	9	267	20
Q18C88	dnaN	216	7	311	12	169	7	209	13			Q183M1	cwp84	320	10	231	19
Q18CE6	nusG	216	5	38	1	167	6					Q187T3	CD630_19730	320	8	285	8
Q180Y6	rho	210	6	271	11	148	9	171	12			Q18A95	opuCC	318	9	260	13
Q17ZW7	sdaB	208	5	386	12	151	7	324	12			Q186R7	CD630_17110	316	15	238	16
Q182I8	CD630_25020	208	6	267	11	152	13	198	14			Q183C9	asnA	316	16	224	17
Q186P9	trxB	207	3	356	7	191	3	315	7			Q180E4	lon	315	16	204	19
Q18D46	CD630_03040	207	4	586	12	191	7	502	13			Q187Z4	CD630_20270	315	13	243	14
Q183H4	aspS	203	10	289	11	142	10	195	11			Q181R6	ssb1	314	13	183	13
Q184E3	atpB	200	6	216	11	168	6	139	11			Q18BT6	CD630_14170	312	13	236	15
Q18C58	aspB1	199	6	204	7	149	6	158	7			Q18CW3	purL	311	13	229	14
Q18BH6	rbfA	198	6	35	1	167	6	35	1			Q17ZW3	CD630_32210	310	8	256	8
Q18CH8	rpmD	196	16	98	5	84	17	68	5			Q189L6	CD630_06720	310	11	252	12
Q188I1	hadB	195	8	206	10	137	8	140	11			Q18CL0	glmM	308	18	170	27
Q185S5	frr	194	8	301	12	151	8	213	13			Q180S0	cbiH	303	9	241	9
Q189P6	pheT	194	6	574	19	116	6	427	24			Q186Z6	argG	302	10	261	10
Q185K5	mtlD	191	4	310	8	166	6	254	9			Q187C4	cmk	298	8	234	9
Q17ZW3	CD630_32210	190	4	218	5	171	4	191	5			Q181S0	CD630_36680	294	12	192	15
Q189Q3	mutS2	188	6	147	6	130	8	110	6			Q186P6	trxA	293	11	229	11
Q185D0	CD630_22610	187	6	595	15	157	6	490	15			Q186L1	gcvTPA	292	10	231	14
Q189R9	fchA	186	8	391	14	114	8	272	14			Q186L4	gcvPB	291	6	250	6
Q18A61	CD630_08650	186	5	77	2	132	5	66	2			Q183D9	CD630_27050	290	11	224	14
Q18CE0	CD630_00550	186	3	40	1	176	3	40	1			Q18BH2	nusA	290	10	219	10
Q18AN0	CD630_10310	184	5	128	3	142	6	107	3			Q181J2	carB2	288	14	177	22
Q182D4	CD630_24470	183	11	454	15	113	11	332	15			Q18CA3	CD630_00170	287	12	207	12
Q182Z1	CD630_26570	183	23	43	3							Q187T2	hfq	286	9	234	9
Q180V8	tkt2	182	5	639	15	147	7	528	16			Q185W5	CD630_21770	286	8	219	9
Q185C5	eam	180	10	92	6	96	10	74	6			Q189S6	CD630_07270	286	11	227	14
Q187T2	hfq	179	5	611	17	150	5	510	18			Q184K5	CD630_30140	285	11	240	11
Q189N1	infC	178	5	236	8	153	16	191	8			Q183A0	ptsG-BC	283	18	134	21
Q182U6	CD630_26130	177	9	154	7	96	9	89	7			Q18A06	CD630_08070	280	11	210	11
Q181T7	gpmI	176	7	808	18	136	12	716	19			Q185D0	CD630_22610	279	15	196	15
Q180A2	CD630_32580	176	7	458	16	129	7	307	16			Q186F0	cysK	275	16	193	16
Q18CN1	hpf	176	6	280	9	120	6	206	9			Q18C95	CD630_00080	275	7	216	7
Q181R0	rplI	175	8	92	4	118	9	70	4			Q18A86	CD630_08940	273	13	156	13
Q181J7	CD630_35950	172	6	606	21	127	6	473	23			Q17ZY7	prdD	272	12	217	12
Q183F1	CD630_27160	169	6	94	3	118	8	71	6			Q183T6	dltA	272	14	147	14
Q180W6	atpC1	168	3	63	3	153	3	60	3			Q181T4	secG	271	4	257	4
Q18CL1	murA	164	4	444	9	140	4	388	9			Q183S8	CD630_28420	271	9	188	9
Q18D50	CD630_03130	164	4	401	9	134	4	324	9			Q182N4	CD630_25470	267	8	198	10
Q180P4	pfkA	162	4	183	8	123	4	135	8			Q18BI5	dapG	267	11	179	11
Q182K2	ansB	162	6	53	2	123	6	46	2			Q18CH5	rplF	266	11	263	21
Q188C8	glnS	161	11	338	11	111	12	246	12			Q181H5	CD630_35710	266	10	162	10
Q180C5	proC1	160	9	245	9	79	9	172	9			Q183L0	rkpK	265	4	236	7
Q185P2	CD630_23690	160	16	64	4	69	16	43	4			Q181W6	iorB	261	9	203	9
Q189S5	CD630_07280	159	6	652	21	99	6	383	21			Q187E7	aroE1	261	14	158	15
Q184F7	spoVFB	155	7	185	6	111	7	151	6			Q18A80	glgD	261	10	180	10
Q182P9	CD630_25610	154	8	331	10	123	10	262	11			Q181B7	murC	260	11	185	11
Q182R3	rpe1	153	4	122	5	124	4	102	5			Q182H9	pmi	258	8	208	9
Q18C14	proC	150	8	84	4	79	19					Q180X8	upp	257	9	218	9
Q18C89	gyrB	150	8	506	22	111	10	309	23			Q187X6	CD630_20080	256	6	232	9
Q186Q2	CD630_16930	147	3	60	1	139	3	60	1			Q182Q1	CD630_25620	255	8	208	9
Q189S9	CD630_07350	147	2	114	2	136	2	102	2			Q186X2	CD630_17640	255	11	190	11
Q186N9	iunH	146	3	204	6	139	4	156	6			Q188T0	CD630_04890	255	9	183	9
Q180W9	atpH	145	3	82	3	116	3	60	3			Q18A34	CD630_08410	255	7	200	7
Q181W4	buk2	144	5	318	14	92	5	229	14			Q182W6	der	252	13	188	14
Q183R4	CD630_28280	144	4	216	5	98	8	160	6			Q182E7	dnaJ	250	7	193	7
Q18CF2	rpsL	142	11	157	8	99	11	141	9			Q182Y9	murF	247	8	214	10
Q187V4	CD630_19930	142	2	73	1	130	2	73	1			Q187P8	accC	246	8	196	16
Q18CH7	rplO	140	8	287	13	94	8	173	15			Q180V7	tkt3	243	8	204	10
Q181E4	CD630_35440	140	8	127	7	81	9	93	9			Q189Y0	CD630_07850	243	2	230	2
Q18C85	dnaA	140	6	333	10	97	6	255	11			Q181B4	glmU	240	6	202	9
Q180C0	CD630_32750	139	6	149	5	102	6	112	5			Q181V7	CD630_31670	240	4	207	4
Q181T6	tpi	139	6	526	14	99	6	385	14			Q187P6	accD	238	6	189	6
Q189L6	CD630_06720	139	3	317	8	120	6	262	8			Q185Q9	thrC	235	11	155	11
Q185V1	ldh	138	3	110	2	130	3	107	3			Q18A77	CD630_08860	235	10	175	17
Q189V7	CD630_07610	138	8	282	12	66	9	171	12			Q189Q9	ptb1	232	13	160	13
Q18AZ7	CD630_11350	138	6	195	7	80	7	126	7			Q189Y6	CD630_07900	232	12	129	12
Q185P3	CD630_23730	137	6	210	7	113	6	170	7			Q185U6	gabT	231	12	268	17
Q186Q1	CD630_16940	137	5	80	5	113	5	63	5			Q189P4	pheS	231	12	145	12
Q188Y7	CD630_05450	132	7	131	5	105	7	110	5			Q18BP9	CD630_13770	231	12	173	12
Q18CG6	rplX	131	4	113	4	120	5	107	5			Q18CH4	rplR	230	14	151	18
Q17ZZ6	CD630_32510	131	5	73	3	57	6	48	4			Q188H9	CD630_03920	228	6	181	6
Q17ZW9	asd	130	4	86	4	111	4	69	4			Q180T6	cobT	225	6	193	7
Q182N4	CD630_25470	130	3	50	3	96	4	42	5			Q18A92	CD630_08980	225	16	111	17
Q185K8	mtlA	128	2	115	4	116	3	94	6			Q189A3	CD630_05610	225	11	160	14
Q18C93	rsbW	128	4	208	9	105	4	165	9			Q18A90	opuCA	225	9	152	22
Q180C8	CD630_32840	127	3	389	12	114	3	307	12			Q18C85	dnaA	225	7	198	16
Q183J8	uppS1	127	4	119	4	98	4	99	5			Q18CC1	acoL	225	7	178	7
Q18A06	CD630_08070	127	3	34	1	120	3					Q18CE1	thyX	224	17	95	18
Q18BI3	CD630_13190	127	6	124	7	93	6	78	7			Q180S2	cbiK	223	6	183	7
Q182B8	glyS	126	10	542	14	67	13	443	18			Q183M7	cwp66	223	9	126	9
Q18CN0	secA1	126	8	645	20	80	9	500	25			Q18BS8	cinA	220	10	151	10
Q182T9	CD630_25990	126	4	586	6	85	8	539	8			Q181L1	CD630_36070	220	8	190	8
Q185U0	CD630_21520	126	8	226	8	73	9	151	9			Q189N1	infC	220	4	199	11
Q18B01	rnfB	126	7	126	8	80	7	66	8			Q187A9	terD4	217	9	135	11
Q18BP9	CD630_13770	125	3	156	5	109	3	125	5			Q183M9	secA2	214	11	166	15
Q18C71	hisA	124	6	76	3	80	6	53	4			Q18B40	fabH	214	3	239	4
Q189P4	pheS	122	4	219	7	114	4	157	7			Q18CS5	pyrE	214	5	165	5
Q18A03	CD630_08100	122	8	149	6	53	8	89	6			Q18A31	CD630_08360	212	11	123	11
Q18CF8	rplW	121	13	55	6	39	15	33	7			Q18AY7	polA	212	9	159	11
Q18B79	CD630_12150	121	4	184	4	90	4	146	5			Q180S3	cbiF	207	8	165	9
Q182R2	CD630_25720	120	2	101	2	107	3	96	3			Q186A1	CD630_22110	205	6	144	8
Q181G1	murI	119	6	54	2	78	6	47	2			Q186V6	CD630_17500	205	13	107	13
Q184E8	atpI	119	5	282	9	88	5	208	10			Q18CZ3	FlbD	205	17	69	17
Q180X8	upp	117	2	129	5	107	3	108	5			Q18C74	hisF	203	5	178	6
Q18CL9	fabZ	117	6	96	4	78	6	75	4			Q18AT6	moeA	200	5	146	7
Q183H5	hisS	116	9	47	5	39	9	32	5			Q18CF0	CD630_00650	200	8	153	8
Q18CG1	rplV	116	5	133	7	96	5	91	7			Q18CN4	CD630_01450	200	8	162	14
Q18D22	CD630_02790	116	3	198	7	90	3	152	7			Q180B4	CD630_32690	198	6	152	10
Q189S1	CD630_07250	115	3	599	19	93	3	447	19			Q188C1	lysA	198	4	183	4
Q189W5	spoIIAA	114	3			86	3					Q18C05	CD630_14860	198	5	182	8
Q182F0	hrcA	113	3	134	3	97	4	116	3			Q181E9	CD630_35480	197	5	165	7
Q186J3	CD630_16390	113	2	31	2	101	3	26	2			Q185J3	rpiB1	197	4	151	5
Q185U6	gabT	112	5	125	6	159	8	101	6			Q180E8	clpX	196	8	140	14
Q18A83	cspA	112	2	164	5	96	2	124	6			Q182S6	rpoZ	196	9	102	9
Q18B74	spo0A	112	3	87	2	85	3	77	2			Q183H5	hisS	196	11	142	11
Q180F0	clpP1	110	10	226	8	42	10	183	9			Q181F4	greA	194	11	144	11
Q180Q4	CD630_34060	110	8	316	10	71	8	230	10			Q185Q7	CD630_21200	194	6	172	6
Q185C1	CD630_22451	110	2	159	4	171	5	257	6			Q186X9	CD630_17690	194	7	128	16
Q18CA4	pycA	110	5	266	11	74	5	184	12			Q18CZ0	fliG	194	6	151	8
Q18AQ8	crt2	109	3	106	2	83	3	94	4			Q18AR8	ccpA	193	10	104	14
Q18CH5	rplF	108	11	30	2	88	11					Q18BS7	CD630_14100	193	7	140	8
Q182H2	CD630_24860	108	2	184	3	101	2	165	3			Q18CX9	fliD	193	7	134	8
Q185L3	4hbD	108	3	96	5	95	3	67	6			Q183J2	ptsH	192	21	112	21
Q185Q4	CD630_21150	108	4	195	7	82	5	139	8			Q187Q3	CD630_19430	192	8	97	8
Q189S3	CD630_07300	108	4	192	5	91	6	145	5			Q18BF6	rnj	192	10	108	16
Q18AR8	ccpA	108	5	599	17	54	12	434	19			Q185W8	CD630_21790	190	7	146	9
Q180F3	ligA	107	6	192	9	59	6	88	9			Q182Z7	ychF	189	6	141	7
Q18CS5	pyrE	107	2	187	6	92	2	127	6			Q183T8	dltC	189	7	120	7
Q18A35	CD630_08400	107	2	278	10	98	6	220	12			Q189E4	cotCB	189	6	110	9
Q181U8	CD630_31830	106	4	114	4	89	5	105	4			Q18AS5	CD630_10720	189	7	147	7
Q18B18	CD630_11580	106	6	77	3	70	6	58	4			Q180C7	pflE	188	8	133	9
Q185K3	tal	105	1	223	3	105	1	208	3			Q18B45	fabG	188	5	161	5
Q188I8	etfA1	105	4	181	4	78	4	157	4			Q18BL0	glnA	187	9	127	12
Q18BJ7	CD630_13300	105	4	189	5	86	7	164	7			Q182U0	cstA	186	4	148	7
Q182E3	CD630_24560	104	2	65	1	90	3	65	3			Q18CW0	purH	185	7	149	10
Q183P9	CD630_28090	103	11	32	5							Q181E1	CD630_35430	185	4	167	7
Q18B46	fabD	103	1	135	3	103	4	113	3			Q18B00	rnfD	183	7	153	7
Q180P8	CD630_34000	102	3			86	3					Q188C6	CD630_20560	182	4	161	4
Q183C4	hpt	101	3	77	2	82	3	69	2			Q18AU1	CD630_10860	182	10	144	10
Q188B6	CD630_20480	101	3	160	4	82	3	138	4			Q185U4	thiH	181	6	137	6
Q181R3	CD630_36610	100	6	80	3	68	6	58	3			Q181G0	ftsH2	180	12	122	13
Q183Q4	CD630_28180	100	4	74	4	59	4	49	4			Q184L4	CD630_30270	180	7	148	7
Q18C95	CD630_00080	100	3	113	3	81	5	101	3			Q18BG4	npdA	180	6	147	7
Q18D37	CD630_02950	99	1	98	4	99	3	69	4			Q182E3	CD630_24560	179	6	115	6
Q186L1	gcvTPA	98	4	108	7	65	14	61	18			Q186S6	CD630_17170	179	6	168	8
Q18AZ5	rnfC	98	3	600	16	81	3	497	17			Q18CH8	rpmD	178	15	84	15
Q182Z7	ychF	97	5	204	7	51	5	157	7			Q182R3	rpe1	178	7	130	7
Q185Y2	ftnA	97	5	293	7	77	10	265	8			Q185S4	uppS	178	5	144	5
Q181B6	purR	96	5	113	4	66	5	101	4			Q186N9	iunH	178	8	134	11
Q188J6	CD630_04060	96	3			78	4					Q181Y7	dut	177	4	156	4
Q18A15	CD630_08180	96	2	156	2	83	6	149	4			Q18A28	acnB	175	6	136	9
Q189N4	rplT	95	6	207	12	66	7	135	13			Q18CB0	mcsB	175	8	140	9
Q181J3	carA1	95	3	117	3	70	3	100	3			Q17ZX7	CD630_32320	174	4	145	5
Q187L5	CD630_19040	95	1	90	2	95	1	88	2			Q187T4	CD630_19720	174	6	150	6
Q184Z6	smpB	94	2	57	1	85	2	57	1			Q185C5	eam	173	11	120	11
Q182V8	CD630_26230	94	4	65	2	63	8	56	2			Q18BA8	CD630_12470	173	5	132	5
Q18BQ4	CD630_13830	94	5	104	5	50	12	68	5			Q181R0	rplI	172	10	126	13
Q186X6	gapB	93	1	31	1	93	1	31	1			Q186C1	cotG	172	6	140	6
W8W0T8	CD630_13110	93	6	145	5	59	7	120	6			Q188G6	XdhD	172	6	135	10
Q18C94	rsbV	92	4	60	4	68	4					Q181S4	CD630_36690	171	4	131	6
Q181G0	ftsH2	90	6	215	10	44	7	144	12			Q185D2	CD630_22590	171	5	136	5
Q184Z7	CD630_31580	90	3	38	1	67	3	38	1			Q18C72	hisH	171	8	128	8
Q186C3	CD630_15680	90	5	354	12	55	5	271	13			Q181W7	CD630_23820	170	10	84	13
Q18AP6	pepT	90	3	221	4	66	3	183	5			Q18D71	CD630_03300	170	13	74	13
Q180E4	lon	89	4	149	11	64	9	99	13			Q18B18	CD630_11580	169	5	144	11
Q181U9	dpaL1	89	4	275	8	61	4	208	9			Q18D08	flhF	169	5	122	5
Q187L1	CD630_18980	88	6	342	11	77	6	222	11			Q187V4	CD630_19930	168	5	135	5
Q182G3	CD630_24760	87	2	39	2	78	2	42	5			Q189S5	CD630_07280	166	8	90	9
Q185C0	cspC	87	5	61	2	67	5	51	2			Q18B72	recN	166	9	105	12
Q18D77	adhE	87	2	46	1	70	2	46	2			Q18C04	ssuA	166	8	123	9
Q182J3	CD630_25090	86	9	35	2							Q182S1	CD630_25820	165	6	128	6
Q18A80	glgD	86	2			77	3					Q187B0	terD3	165	5	141	5
Q18CB3	radA	86	1			86	4					Q182L0	rsfS	164	6	106	7
Q182T5	pyrR	85	3			79	3					Q187D4	metY	164	7	136	11
Q181G9	CD630_35690	84	1	97	1	84	1	97	1			Q189J4	CD630_06480	164	7	117	7
Q189B0	CD630_05670	84	2	152	4	68	2	123	4			Q180Q5	CD630_34070	163	5	137	6
Q189V5	plfB	84	2			74	2					Q18CI2	infA	161	3	147	3
Q184M7	CD630_30390	83	3	24	2	68	3					Q181H2	CD630_35700	161	6	116	9
Q18CG8	rpsQ	82	4	89	4	44	4	72	5			Q18BX5	sigA1	161	7	114	9
Q18AY7	polA	82	2	249	7	73	2	195	8			Q18C88	dnaN	160	10	107	16
Q18CK6	CD630_01180	82	5	423	8	43	5	364	8			Q181S2	CD630_36700	159	3	138	11
Q186H3	CD630_16180	81	3	241	6	58	3	191	9			Q182W5	gpsA	159	5	140	8
Q18D17	splB	81	2	123	3	80	2	109	3			Q184T6	CD630_30990	159	11	97	12
Q18CR5	rex	79	3	258	8	63	3	196	8			Q18BI9	ftsK	159	8	116	12
Q18CS8	pyrB	79	2			73	2					Q182F1	grpE	158	10	105	10
Q184H1	CD630_29800	79	3	71	2	69	4	60	2			Q186Q6	ribE	158	6	128	7
Q181S9	jag	78	2	123	3	68	2	97	5			Q189V2	CD630_07560	156	5	125	5
Q18BC4	brnQ-2	78	4	32	1	41	6					Q182Z5	CD630_26610	155	4	110	5
Q18D80	CD630_03400	78	1			78	2					Q18CK2	CD630_01140	155	4	128	4
Q180R7	hemB	76	3	94	3	62	5	82	3			Q185C3	CD630_22490	154	5	127	5
Q181S4	CD630_36690	76	3	284	5	65	3	257	5			Q180C6	pflD	152	8	86	10
Q182I2	selA	76	6	67	2	56	8	62	4			Q180Q9	uvrA	152	10	87	10
Q189T0	CD630_07340	76	3	87	2	70	3	75	2			Q180U7	CD630_34490	152	4	120	9
Q18CJ7	aspC	76	2	77	2	67	3	73	4			Q182U4	trpS	152	8	99	9
Q182F4	lepA	75	1	146	4	75	1	128	5			Q18C11	metQ	152	8	109	9
Q182R7	stk	75	1	139	4	75	1	117	4			Q182D5	rpsU	151	7	103	7
Q186I9	asnB1	75	4	106	4	41	5	85	7			Q180Y6	rho	151	6	96	7
Q18D39	rbsK	75	8	63	3	56	8	54	3			Q18AQ0	CD630_10480	151	7	96	7
Q189A1	CD630_05570	74	6	73	1	57	6	73	1			Q18CB1	CD630_00290	151	4	132	6
Q183J2	ptsH	73	4	68	2	52	5	60	2			Q18CV3	CD630_02120	151	3	143	3
Q181J2	carB2	72	4	176	9	56	5	132	10			Q185W9	CD630_21810	150	2	141	2
Q181T4	secG	72	1	74	1	76	84	74	1			Q189C9	CD630_05870	150	10	84	10
Q189Y6	CD630_07900	72	2	73	3	62	3	50	4			Q184M8	pip	149	5	127	5
Q18BC3	CD630_12610	72	1	44	1	72	5	44	2			Q18C70	hisC	149	5	113	7
Q18AM3	potA	71	1	97	3			82	5			Q187C6	ispH	148	5	116	5
Q180Q5	CD630_34070	71	4	163	7	48	11	121	10			Q182X2	CD630_26380	148	2	141	2
Q18AA3	CD630_09100	71	1			71	2					Q184Q6	xynB	148	2	135	5
Q18BC0	CD630_12580	71	1	47	1	71	1	47	1			Q181S5	CD630_36730	147	9	86	9
Q183I0	apt	70	1	128	5	70	1	107	5			Q186D0	pgm	147	6	95	7
Q180C6	pflD	70	3	191	9	60	3	138	12			Q183H9	dtd	146	4	131	4
Q18CE3	rpmG	69	3	36	1	38	3	36	1			Q18CS8	pyrB	145	5	122	5
Q182X1	CD630_26360	69	1	88	3	69	7	77	3			Q180L1	CD630_33650	144	3	121	3
Q185E0	fruABC	69	3	117	3	61	3	95	8			Q180W6	atpC1	144	5	123	5
Q188D0	CD630_20610	69	5	102	4	40	5	67	5			Q189R3	CD630_07170	143	9	92	10
Q17ZX7	CD630_32320	68	3	153	6	51	3	123	6			Q18A70	CD630_08770	143	7	87	9
Q181Z6	CD630_24110	68	1	149	5	138	11	107	7			Q182C1	CD630_24340	142	10	87	10
Q184F6	adhE1	68	1			68	4					Q182P6	CD630_25570	142	5	126	8
Q188Y6	CD630_05440	68	1	73	2	68	1	61	2			Q18BW7	folE	141	5	112	5
Q18CW2	purG	68	2			55	3					Q18AP5	cwp18	141	13	80	17
Q180Q9	uvrA	67	2	134	3	53	8	104	3			Q18AT4	CD630_10830	141	3	128	3
Q184M8	pip	66	4	118	4	56	4	100	4			Q182L9	CD630_25320	140	12	84	20
Q186D0	pgm	66	4			39	4					Q18A35	CD630_08400	140	6	107	12
Q189R3	CD630_07170	66	5	182	7	38	5	132	7			Q182P5	coaD	139	6	53	6
Q18B43	fabF	66	1	336	8	66	1	285	9			Q18BM5	CD630_13570	139	5	104	6
Q18BF4	dacF	66	2	183	4	59	3	154	4			Q18A15	CD630_08180	138	5	97	5
Q180E2	CD630_32980	65	1	23	1	65	1	23	1			Q18CG6	rplX	137	5	148	9
Q182S9	CD630_25890	65	3	127	5	50	3	70	5			Q184L8	CD630_30300	137	1	142	2
Q189N8	CD630_06950	65	2	41	1	60	2	41	3			Q181Z6	CD630_24110	136	6	159	15
Q17ZX1	dapB1	64	3	137	6	43	3	103	6			Q181G5	CD630_35650	136	6	112	8
Q182U8	CD630_26140	64	3	98	3	42	5	78	5			Q18C94	rsbV	135	4	118	4
Q184J8	CD630_30070	64	3	89	2	64	3	71	2			Q183V5	CD630_28670	132	3	107	4
Q18CI4	map1	64	3	234	7	55	3	202	7			Q18BE5	CD630_12840	132	7	86	16
Q182X0	CD630_26370	63	1	40	1	63	2	40	3			Q180S7	cbiC	130	3	109	4
Q187U0	CD630_19790	63	3	162	3	58	3	148	3			Q181R1	CD630_36590	130	2	115	5
Q188T4	CD630_04920	63	1	41	3	63	1	33	3			Q185U1	CD630_21540	130	7	94	11
Q181R1	CD630_36590	62	1	66	2	62	3	54	5			Q18B62	CD630_12000	130	5	74	5
Q184N6	CD630_30490	62	1	32	1	62	1					Q189T0	CD630_07340	129	8	92	8
Q18BW1	CD630_14410	62	1	104	3	62	1	88	3			Q189X7	CD630_07810	129	7	94	9
Q18D47	argE	62	5	67	6	44	8	21	7			Q5S4P9	acd	129	7	105	7
Q181I6	CD630_35830	61	1			61	2					Q181A0	mfd	128	4	98	38
Q182X2	CD630_26380	61	2	67	2	56	2	60	2			Q184K3	CD630_30130	128	4	97	4
Q18AK5	CD630_10080	61	2	157	4	51	2	129	4			Q189Y5	CD630_07910	128	5	83	5
Q18AQ0	CD630_10480	61	2	46	2	54	2	39	2			Q18AA3	CD630_09100	128	4	99	6
Q18CK0	dacA	61	2	54	1	53	2	54	2			Q180T2	cobB	127	9	59	11
Q182W8	CD630_26350	60	2	197	8	48	2	158	8			Q187U0	CD630_19790	127	4	110	4
Q183E8	galE	60	3	278	6	41	3	237	6			Q180E5	engB	126	3	105	3
Q189A7	CD630_05640	60	2	312	16	73	4	242	16			Q180X0	atpE	126	4	99	5
Q18AS3	CD630_10660	60	1			60	2					Q18BB6	rimM	126	4	104	4
Q18BB1	ftsY	60	2	54	1			54	3			Q18BJ4	recA	126	5	112	6
Q18CK2	CD630_01140	60	1	88	2	60	1	83	2			Q18CE0	CD630_00550	126	7	99	9
Q181Q9	CD630_36560	59	1	22	2	59	1					Q182C3	era	125	5	97	8
Q185Q9	thrC	59	1			59	10					Q18CG7	rplN	125	17	72	25
Q189A3	CD630_05610	59	6	105	3	46	9	71	7			Q18BQ4	CD630_13830	125	5	97	12
Q18B64	ispA	59	2			52	3					Q18CZ4	flgE	125	2	113	2
Q18CA6	fusA1	59	2	31	1	48	6					Q183N6	CD630_28010	124	6	107	6
Q18AD5	CD630_09400	58	3	39	1	57	3	39	1			Q187E9	aroK	124	4	87	11
Q18B77	CD630_12170	58	4	68	2	55	3	59	2			Q184F4	CD630_29630	122	3	116	3
Q18BJ9	purB	58	3	124	2	48	3	118	2			Q185U5	bioB1	122	2	119	2
Q18D32	CD630_02920	58	1			58	4					Q18BB4	ffh	122	3	103	6
Q181S8	mnmG	57	1	55	2	57	2	50	4			Q17ZW7	sdaB	121	6	92	7
Q18CE5	rplK	57	5	73	7	55	6	49	9			Q18B04	mreC	121	3	102	9
Q181B2	CD630_35130	57	2	25	1	45	2					Q18BC3	CD630_12610	121	6	95	36
Q181E0	spmB	57	2			48	2					Q18B41	plsX	120	3	104	5
Q186Z7	CD630_17880	57	2	179	4	54	4	135	6			Q185D3	CD630_22580	120	3	108	3
Q187A0	CD630_17890	57	2	93	5	46	2	58	5			Q189N0	rpmI	119	7	45	7
Q18BA7	rnc	57	2			42	2					Q189R6	metF	119	4	96	4
Q180X1	atpF	56	1	112	4	56	1	70	5			Q18CX5	flgL	119	4	101	7
Q182W5	gpsA	56	2	300	5	40	3	258	8			Q185U0	CD630_21520	118	5	80	6
Q18A09	CD630_08120	56	6	158	7	24	8	108	8			Q18BX3	aroF	118	2	110	3
Q18B05	mreB2	56	4	402	17			291	19			Q18BQ3	CD630_13840	117	2	108	2
Q181G3	tilS	55	1	33	2	55	1	26	2			Q184I8	CD630_29960	117	3	107	4
Q182F1	grpE	55	3	107	3	35	3	84	3			Q184L7	CD630_30280	117	5	90	5
Q180Q2	cls1	55	2			47	2					Q182G1	rpsT	116	8	96	10
Q182H1	CD630_24840	55	2	42	2	46	3	35	2			W8W0T8	CD630_13110	116	3	101	3
Q188H4	CD630_21070	55	5	64	4	36	7	36	4			Q182B9	glyQ	115	9	81	11
Q18BV3	CD630_14350	55	2	80	1	47	4	80	2			Q185V5	hcp	115	4	96	5
Q18C64	CD630_15420	55	2	64	1	52	3	64	3			Q18AP6	pepT	115	5	86	5
Q18CW0	purH	54	1	43	1	54	3	43	4			Q18CR1	cooS	115	10	48	13
Q182U4	trpS	54	1	79	3	54	2	57	3			Q180P9	murB	114	4	103	4
Q184K3	CD630_30130	54	2	52	2	45	2	43	2			Q182R1	CD630_25730	114	3	98	5
Q187R2	CD630_19530	54	1	270	8	54	1	205	9			Q186Q2	CD630_16930	114	3	100	3
Q188T2	CD630_04870	54	2			51	2					Q187A4	CD630_17960	114	4	93	4
Q181Z7	CD630_24120	53	2	182	4	46	8	153	7			Q18B78	CD630_12160	114	5	82	10
Q182G5	CD630_24770	53	4	197	11	37	4	120	11			Q18CY4	fliF	114	2	106	2
Q183F0	CD630_27170	53	1	34	2	53	4	28	4			Q180F5	CD630_33100	113	7	70	7
Q186X2	CD630_17640	53	2	102	4	46	2	74	4			Q180V6	CD630_34580	113	6	96	7
Q18B00	rnfD	53	1	81	4	53	1	65	5			Q187E5	aroC	113	8	89	8
Q18B45	fabG	53	1	71	1	53	2	71	1			Q188B6	CD630_20480	113	3	101	5
Q18B90	mltG	53	5	135	7	44	8	106	11			Q18BX0	folP	113	7	52	7
Q181H5	CD630_35710	52	4	22	1	23	4					Q187E4	aroB	112	3	89	3
Q187B1	CD630_18020	52	4	135	3	52	3	121	3			Q18BW5	pabB	112	3	107	3
Q188P2	CD630_04510	52	1	82	3	52	2	65	3			Q18D22	CD630_02790	112	3	92	3
Q18AM9	CD630_10280	52	2			43	2					Q181G1	murI	111	7	88	8
Q18CP0	tsaD	51	3			40	3					Q182E6	CD630_24590	111	2	99	3
F3Y610	CD630_24460	51	2	83	4	41	4	71	4			Q18C93	rsbW	111	4	87	4
Q18C15	CD630_14940	50	3	36	1	40	3	36	1			Q18D67	cbiO	111	4	81	4
Q182P6	CD630_25570	49	2	108	6	47	6	77	7			Q184H1	CD630_29800	110	2	100	2
Q182X5	sigG	49	2	259	5			229	5			Q189C2	CD630_05770	110	3	99	3
Q188L2	CD630_04230	48	2	31	2	40	9	31	15			Q180Y5	gtaB1	109	6	79	9
Q180Y7	rpmE	47	3	76	4			39	4			Q185L8	CD630_23440	108	2	105	5
Q18C32	panB	47	1			47	2					Q185Q6	bipA	108	8	51	8
Q180R0	uvrB	47	1	84	1	47	7	84	3			Q187Q0	accB	108	2	97	4
Q181S2	CD630_36700	47	1	152	3	47	3	133	3			Q18A23	CD630_08260	108	7	74	7
Q183L7	cwp7	47	2			37	2					Q18A44	CD630_08490	108	10	50	10
Q188C3	CD630_20550	47	1	32	1	47	1	32	1			Q18C68	hisZ	108	5	75	5
Q18AN4	CD630_10320	47	1			47	6					Q182F4	lepA	107	5	83	7
Q181S7	mnmE	46	1	75	2	46	1	61	2			Q189V0	CD630_07520	106	4	77	4
Q18C70	hisC	46	1			46	2					Q18B86	deoB	105	2	100	2
Q180P6	CD630_33990	45	1			45	2					Q18CF2	rpsL	105	8	71	8
Q180S0	cbiH	45	1	38	1	45	1	38	1			Q181J6	CD630_35960	105	3	87	5
Q181J4	CD630_35930	45	3			42	3					Q183M2	cwp5	105	5	80	8
Q184N7	CD630_30480	45	1	76	4	45	4	50	4			Q18AZ4	CD630_11310	104	5	81	7
Q18BT6	CD630_14170	45	2			38	2					Q18AK8	CD630_10050	103	7	67	8
Q18CW3	purL	45	3	153	3	40	4	139	3			Q183I2	CD630_27480	102	3	93	3
Q181R9	CD630_36650	44	1	39	3							Q183L2	CD630_27770	102	1	102	2
Q187C7	CD630_18170	44	5	61	3			48	6			Q184B7	CD630_09420	102	2	91	2
Q18BH1	CD630_13071	44	2									Q188B4	CD630_20460	102	5	87	7
Q18BI5	dapG	44	1			44	2					Q189S9	CD630_07350	102	2	91	2
Q18C75	CD630_15550	44	2	81	2	39	2	72	2			Q18CW8	fliN	101	2	93	2
Q18CI2	infA	43	1	101	2	43	1	91	2			Q17ZX6	hpt1	100	2	86	2
Q180Q7	scoC	43	1	49	1	43	1	49	2			Q183Q8	CD630_28190	100	2
Q188H5	CD630_21060	43	1	60	3	43	5	41	7			Q18C64	CD630_15420	100	3	82	9
Q18A95	opuCC	43	1	46	1	43	2	46	2			Q18CW2	purG	100	4	78	5
Q18AT1	CD630_10790	43	2	98	2	31	2	85	4			Q181S7	mnmE	99	5	63	6
Q18B12	minD	43	1	78	1	43	1	78	3			Q18CL9	fabZ	99	7	57	7
Q18BE2	mnmA	42	2			32	2					Q183L6	manC	99	2	87	2
Q182E0	CD630_24540	42	2	48	1	34	3	48	2			Q186Z2	CD630_17820	99	5	82	8
Q185B3	nanA	42	2	60	4	41	3	58	9			Q189P5	CD630_07010	99	2	88	2
Q187T1	CD630_19700	42	3	25	1	32	3	25	1			Q18BR7	CD630_14000	99	5	82	7
Q189J4	CD630_06480	42	2			31	2					Q182F0	hrcA	98	3	78	3
Q18AR5	CD630_10610	42	1	40	1	42	1	40	1			Q183R4	CD630_28280	98	5	60	6
Q18BF5	CD630_12900	42	2	27	3	37	2					Q187E6	pheA	98	5	66	14
Q18BZ1	CD630_14700	42	2	59	1	42	4	59	2			Q185A2	rnr	97	3	79	5
Q18D69	bclA1	42	1	224	7	42	1	165	7			Q188H4	CD630_21070	97	7	58	12
F3Y5W8	CD630_34391	41	3	32	2	27	3	29	2			Q189W4	spoIIAB	97	4	74	4
F3Y632	CD630_15461	41	1	171	2			153	2			Q18A02	etfB2	96	12
Q180V3	CD630_34550	41	4	33	1							Q18BZ7	feoA	96	1	96	2
Q181S5	CD630_36730	41	1	26	1	41	1					Q18BZ8	feoB1	96	5	59	10
Q187B2	CD630_18010	41	2	35	1	32	2	35	1			Q18CT4	CD630_01950	96	1	96	4
Q187X3	ermB	41	3	205	9	36	3	135	9			Q18CX2	fliS1	96	3	98	3
Q188N4	ord	41	1	59	1	41	3	59	1			Q180F3	ligA	94	3	74	7
Q189U8	thiI	40	2	84	2			79	5			Q182Y6	murG	94	1	94	4
Q187Q2	CD630_19410	40	1			40	2					Q18AN5	cwp16	94	4	73	9
Q18C72	hisH	40	1	54	2	40	1	51	2			Q182R2	CD630_25720	93	3	84	3
Q187C4	cmk	39	1	65	2	39	1	56	2			Q188L3	CD630_04220	93	5	70	5
Q180F5	CD630_33100	39	1	109	3	39	1	93	3			Q18BF9	pepA	93	3	70	7
Q181Q8	dnaC	39	1	149	4	39	2	119	5			Q18CY2	CD630_02420	93	4	80	4
Q18CI3	CD630_00930	39	1	22	1	39	2	22	1			Q184K1	CD630_30120	92	4	77	5
Q18CJ9	CD630_01110	39	2									Q188Y7	CD630_05450	92	7	62	7
Q184K9	CD630_30180	38	2	333	4			311	4			Q18BI8	CD630_13250	92	6	43	6
Q187K6	CD630_18930	38	1	61	3	38	1	53	3			Q18B55	fbp	91	3	67	4
Q18AL1	nagA	38	1			38	3					Q180Q4	CD630_34060	91	6	54	6
Q18BE9	fur	38	3	200	4			160	4			Q181U1	cggR	91	4	63	4
Q18BI7	CD630_13200	38	1			38	3					Q182S4	def2	91	3	80	4
Q183E9	gtaB	37	1	86	2	37	1	78	2			Q18AS2	CdeC	91	4	69	4
Q183P1	tgt	37	10			37	10					Q182S8	gmk	90	7	54	7
Q185R7	ispG	37	1			44	2					Q18A75	glgC	90	2	90	2
Q18B61	nusB	36	1	68	1	36	1	68	1			Q18B88	CD630_12280	90	3	70	3
Q181I3	CD630_35810	36	2									Q18BQ0	glpK2	90	2	88	6
Q187E4	aroB	36	1			36	3					Q18C56	sseA	90	5	49	5
Q187N9	CD630_19280	36	1	55	3	36	4	41	6			Q187T6	mutS	89	2	83	2
Q18BE3	CD630_12800	36	2	60	2	31	2	54	5			Q18CE5	rplK	89	10	100	13
Q180Y2	prfA	35	1	210	6	35	1	182	6			Q18C87	CD630_00030	89	2	76	3
Q182D5	rpsU	35	1	95	4	35	1	67	6			Q18CA1	CD630_00190	89	3	73	3
Q180J5	CD630_33500	35	1	53	1	35	3	53	1			Q18C22	deoC	88	4	80	4
Q180Z6	CD630_34970	35	1	58	2			42	4			Q182K2	ansB	88	2	79	2
Q181A0	mfd	35	1	65	2	35	9	59	6			Q188H5	CD630_21060	88	2	72	10
Q186Y7	CD630_17800	35	1	37	1	35	1	37	1			Q18A29	aksA	88	2	80	2
Q187D4	metY	35	6	63	1			63	1			Q181E7	tmk	87	4	55	5
Q189S2	CD630_07240	34	2	210	7	26	9	171	10			Q184S6	CD630_30880	87	4	65	4
Q18BE5	CD630_12840	34	1	32	1	34	6	32	1			Q18B16	mgsA	86	3	68	3
Q184E4	atpD	33	1	141	3			115	4			Q182H0	CD630_24830	86	2	69	2
Q182N7	CD630_25500	33	1	209	7	33	4	164	8			Q183A5	CD630_26710	86	2	82	7
Q182U3	cdtR	33	2									Q183T4	rbr1	86	3	80	3
Q183M5	cwp2	33	1	32	1	33	2					Q18B08	CD630_11480	86	3	62	4
Q183S8	CD630_28420	33	1	21	2							Q185S7	pyrH	85	7	52	9
Q185W7	CD630_21800	33	4									Q181J5	pyrF	85	3	72	3
Q18BR5	glpQ	33	1	48	1	33	2	48	2			Q186J4	CD630_16380	85	3	71	4
Q182S2	fmt	32	1	274	6	32	2	232	6			Q188P2	CD630_04510	85	4	58	5
Q189N0	rpmI	32	2	35	1			35	1			Q189S8	CD630_07360	85	2	78	4
Q180V7	tkt3	32	1	165	5			145	6			Q18B56	CD630_11900	85	1	85	2
Q182E1	CD630_24530	32	1	43	1			43	1			Q185M1	grdD	84	1	84	2
Q182T0	ltaE	32	1			32	4	30	2			Q18B82	nudF	84	4	80	4
Q186N4	CD630_16780	32	1	30	2							Q180W2	CD630_34650	83	3	75	3
Q188Z2	CD630_05470	32	2									Q180W7	atpG	83	5	67	5
Q18BY8	CD630_14680	32	1	30	1	32	1	30	2			Q185K5	mtlD	83	1	83	2
Q18C18	CD630_14960	32	1	164	7	32	3	171	9			Q18CY3	CD630_02410	83	3	75	3
Q18CL0	glmM	31	1	94	3			78	6			Q182S9	CD630_25890	81	8	45	8
Q183K9	tuaG	31	2	121	2	31	2	109	2			Q18BX7	CD630_14590	81	3	65	3
Q187H6	CD630_18650	31	1			31	2					Q18C81	CD630_15610	81	4	59	6
Q18B35	CD630_11760	31	1	51	2	31	2	35	2			Q188W4	CD630_05190	80	5	56	5
Q18BJ0	tepA	31	1	397	9	38	7	339	11			Q18A01	etfA2	80	2
Q183Q0	CD630_28170	30	1			30	6					Q18CB2	disA	79	3	57	5
Q185D5	prsA	30	2	41	1	37	5	43	4			Q180T7	cobU	79	4	52	5
Q18AZ9	rnfG	30	1	61	3			38	3			Q182E1	CD630_24530	79	2	66	2
Q18B62	CD630_12000	30	2	154	6	29	4	109	6			Q181L9	CD630_36190	78	4	66	4
Q18C49	CD630_15290	30	1	21	2							Q182L3	glgB	78	3	70	5
Q180Y0	CD630_34810	29	1			34	2					Q183W9	celC	78	1	78	3
Q183K4	CD630_27700	29	1	27	1	29	1	27	1			Q186P0	CD630_16840	78	5	59	5
Q183S4	serS1A	29	2	103	5			53	6			Q18CB5	CD630_00300	78	5
Q18B21	rng	29	1	71	3			44	3			Q181J1	carA	77	2	71	2
Q18CV6	purE	29	1	71	2	29	2	62	2			Q183H0	cwp14	77	3	73	4
Q182C9	hpf	28	1	20	1	28	1					Q186G7	CD630_16120	77	3	66	3
Q182W2	CD630_26270	28	3	59	3	24	3	43	3			Q186L8	guaD	77	3	53	3
Q184F2	CD630_29650	28	3									Q189A5	CD630_05590	77	5	51	5
Q186Z2	CD630_17820	28	1	67	3	28	1	59	3			Q18BJ7	CD630_13300	77	2	68	4
Q189C0	CD630_05750	28	3	23	1							Q18BK4	exoA	77	2	64	4
Q18AI4	rpsA	28	3	91	3			69	3			Q182W4	plsY	76	2	72	2
Q18AX8	pflD	28	1			28	5					Q183A7	appB	76	2	72	7
Q18C68	hisZ	28	1	42	1			42	1			Q184K4	CD630_30150	76	3	59	3
Q182B9	glyQ	27	1	120	5	27	2	99	5			Q18AT1	CD630_10790	76	3	67	4
Q180C2	CD630_32790	27	3	67	2	27	4	68	3			Q18AY1	CD630_11220	76	3	56	3
Q180F4	CD630_33110	27	1	92	3	27	1	73	3			Q189R8	folD	75	7	59	10
Q180T2	cobB	27	2	101	3			87	3			Q181B2	CD630_35130	75	4	52	4
Q181L2	CD630_36100	27	1	130	5			109	5			Q185L1	CD630_23360	75	3	61	5
Q182C2	CD630_24360	27	1	77	3			59	3			Q185V1	ldh	75	2	74	3
Q184V0	CD630_31110	27	2	32	4							Q188T2	CD630_04870	75	3	52	3
Q185F5	CD630_22850	27	1			48	2					Q18BR2	CD630_13960	75	4	64	8
Q185L1	CD630_23360	27	1	34	1			34	1			Q184K0	CD630_30090	74	2	63	7
Q188C4	CD630_20580	27	1	28	1			28	2			Q185P9	CD630_21100	74	4	57	4
Q189Y0	CD630_07850	27	1	46	1			46	2			Q186V3	feoA3	74	5	45	5
Q18AZ4	CD630_11310	27	1	39	1			39	2			Q187J4	CD630_18830	74	7	43	8
Q18BF1	CD630_12850	26	2									Q18B26	CD630_11650	74	4	49	4
Q180U7	CD630_34490	26	2									Q180Q3	CD630_34050	73	4	51	4
Q182L0	rsfS	26	1	104	3			82	3			Q188D6	CD630_20690	73	1	73	2
Q183J0	CD630_27540	26	1			26	3					Q18CY1	CD630_02430	73	4	52	4
Q183T2	CD630_28470	26	1			26	7					Q189Q3	mutS2	72	4	63	5
Q189F8	CD630_06180	26	1	26	1							Q180F9	hydN2	72	3	53	3
Q18BL0	glnA	26	1			26	4					Q180V5	CD630_34560	72	2	62	2
Q189Y9	CD630_07950	25	1	144	4	25	2	117	4			Q183D5	CD630_27010	72	3	54	4
Q18AN9	addA	25	1	67	3			60	8			Q186J5	CD630_16420	72	1	72	2
Q18B40	fabH	25	2	149	2			139	2			Q18CM0	mreB1	72	3	53	7
F3Y5U6	CD630_21151	25	1	22	1							Q181L0	CD630_36080	71	3	57	4
Q183L1	CD630_27780	25	2									Q185Q3	CD630_21120	71	2	67	6
Q184M9	CD630_30400	25	1	72	2	29	16	66	2			Q188W8	CD630_05210	71	3	50	5
Q18B93	CD630_12320	25	1	53	2	25	1	49	2			Q17ZY5	CD630_32430	70	5	39	11
Q18BB4	ffh	25	1	84	2	25	1	73	2			Q18CD2	proS1	69	2	67	3
Q18BV2	CD630_14300	25	1	179	8			129	9			Q17ZY0	CD630_32360	69	7	37	9
Q18CS7	pyrK	25	1	38	1			38	1			Q180R8	cobA	69	4	56	5
Q180T9	CD630_34400	24	1	30	1							Q181Q9	CD630_36560	69	3	52	3
Q183C1	CD630_26850	24	1	36	1	24	1	36	5			Q181Y2	CD630_23960	69	2	56	2
Q184E5	atpC	24	1	352	8			260	8			Q182Z3	CD630_26600	69	1	69	4
Q184I7	CD630_29970	24	2	86	13							Q186B3	CD630_22270	69	2	59	4
Q185W8	CD630_21790	24	1	31	1			31	4			Q18A33	icd	69	4	43	5
Q186P0	CD630_16840	24	1	73	2	24	1	65	2			Q18AQ2	CD630_10530	69	2	58	3
Q18D64	CD630_03230	24	2									Q18B20	CD630_11560	69	2	61	4
Q17ZW5	hslO	23	1	182	5			131	5			Q18D12	fliN1	69	2	68	4
Q185W9	CD630_21810	23	1	120	2	23	1	112	2			Q181S9	jag	68	4	53	7
Q18B16	mgsA	22	1	55	3			48	3			Q181U8	CD630_31830	68	2	66	2
Q183I2	CD630_27480	22	1	40	2			40	2			Q18A30	CD630_08370	68	3	56	4
Q184D0	CD630_29420	22	1	31	1							Q18CW9	CD630_02270	68	1	68	5
Q187D3	bcp	22	1	51	2			45	3			Q18C15	CD630_14940	67	2	54	2
Q18CN9	CD630_01460	22	1	50	1	22	1	50	1			Q18C32	panB	66	4	57	7
Q18B27	obg	21	1	166	6			123	6			Q181J3	carA1	66	4	54	4
Q180F6	CD630_33120	21	1	84	3			69	3			Q182C7	CD630_24411	66	1	66	3
Q187A2	CD630_17920	21	2	46	3			41	3			Q182I4	dacF1	66	2	55	2
Q18B29	CD630_11680	21	1	23	1							Q186X8	CD630_17680	66	5	40	5
Q181B4	glmU	20	1	106	1			106	1			Q17ZZ4	folC	65	2	65	6
F3Y5U3	CD630_17511	20	1	34	1			34	1			Q180C2	CD630_32790	65	3	64	3
Q17ZY0	CD630_32360	20	2	33	1			33	2			Q180X7	rpiB2	65	4	49	4
Q18BD6	topA	20	1	151	2			142	3			Q182S3	CD630_25830	65	2	55	3
Q180C9	pgi			121	8			65	8			Q185U2	CD630_21530	65	3	51	3
Q180E5	engB			87	2			77	3			Q18CQ9	CD630_01700	65	2	58	6
Q180P9	murB			44	2	32	6	41	4			Q18A67	CD630_08750	64	3	46	3
Q180T6	cobT			84	2			75	5			Q18B27	obg	63	3	50	3
Q180X0	atpE			118	4			99	4			Q181I4	CD630_35800	63	1	63	2
Q182C3	era			67	2			52	2			Q183G3	CD630_27270	63	2	60	2
Q182C6	ybeY			118	3			100	3			Q184T7	CD630_31000	63	2	51	2
Q182E7	dnaJ			47	2			64	4			Q17ZW5	hslO	62	1	62	2
Q182Q0	rpmB			22	1							Q18A79	glgA	62	4	49	6
Q182Y6	murG			109	3			99	3			Q181G7	sipL	62	2	60	3
Q182Y7	murD			56	2			47	2			Q189P9	CD630_07030	62	2	56	18
Q183H9	dtd			22	1			22	1			Q180S9	cobD	61	7	54	7
Q183M9	secA2			125	3			103	4			Q182T1	dapF	61	3	56	4
Q183P3	ruvC					25	3					Q184F1	CD630_29610	61	2	55	2
Q184F0	atpE			75	2			67	2			Q18C75	CD630_15550	61	1	61	2
Q187E3	aroA			77	1			77	3			Q180T4	cobQ	60	3	44	8
Q187P6	accD			43	4							Q181K1	luxS	60	3	50	3
Q187U6	miaB					61	18	34	5			Q180S6	cbiT	60	1	65	5
Q18AL0	nagB			98	2			86	2			Q180X5	CD630_34770	60	2	56	8
Q18AP0	addB			51	2			51	6			Q181U4	pyrD2	60	2	50	2
Q18AS6	CD630_10710			66	1			66	1			Q187C3	CD630_18140	60	3	55	2
Q18B11	minE			78	2			69	2			Q18C91	CD630_00070	60	2	49	2
Q18B22	rpmA			129	4	53	9	117	10			Q18CV5	purC	60	3	48	2
Q18B41	plsX			49	1			49	2			Q18C69	hisB	59	2	52	2
Q18B68	dxs			56	1			56	2			Q182I0	selB	59	3	56	5
Q18BC9	rnhB			24	1			24	1			Q184N2	CD630_30440	59	1	59	2
Q18BH3	rimP			46	1			46	1			Q186T0	CD630_17220	59	4
Q18BS8	cinA			106	2			97	2			Q187N0	eutK	59	2	56	2
Q18C22	deoC			57	1			57	1			Q186T5	CD630_17290	58	3	44	4
Q18C47	pyrC			83	3			59	6			Q18A71	CD630_08760	58	1	58	2
Q18C69	hisB			38	1			38	1			Q17ZX4	dapB2	57	2	55	3
Q18CA2	recR			28	1							Q183S7	CD630_28430	57	5	43	6
Q18CD3	ispF			63	2			53	3			Q17ZX3	CD630_32280	56	4	45	6
Q18CI8	rplQ			56	2			48	2			Q189U9	iscS1	56	2	50	3
Q18CP5	hpdB			56	2	42	12	47	6			Q18A04	CD630_08090	56	2	46	2
Q18CS6	pyrD			27	1			31	2			Q187U2	CD630_19801	55	3	45	3
Q17ZT6	CD630_p070					53	5					Q18BK0	CD630_13330	55	1	55	3
Q17ZU4	CD630_32010					23	5	22	3			Q18BX9	CD630_14570	55	2	53	3
Q17ZU5	CD630_32000					50	16	61	13			Q181X6	CD630_23900	54	2
Q17ZW6	CD630_32201			23	1							Q188C9	CD630_20620	54	2	44	2
Q17ZY7	prdD			24	1			24	1			Q18BV6	CD630_14380	54	3	40	7
Q17ZY8	prdR			57	1			57	2			Q182Z8	murE	53	3	39	8
Q180C7	pflE			41	2			35	2			Q180F2	rph	53	3	46	6
Q180D1	CD630_32870			126	5			96	6			Q181J7	CD630_35950	53	3	48	3
Q180D2	CD630_32890			21	1							Q182I7	CD630_25010	53	1	53	5
Q180F2	rph			22	1			22	1			Q182K9	CD630_25230	53	1	53	3
Q180G0	fdhD							33	2			Q187P7	accA	53	2	44	3
Q180H0	CD630_33250			34	1			34	2			Q189V6	pflA	53	2	44	3
Q180J3	CD630_33480			84	1			84	1			Q18D50	CD630_03130	53	2	48	6
Q180M0	mgtA					40	6					Q182G3	CD630_24760	52	1	52	3
Q180M4	mgtA1					24	3					Q186B9	CD630_22280	52	4	40	7
Q180Q3	CD630_34050			46	1			46	1			Q189S3	CD630_07300	52	1	52	7
Q180W7	atpG			40	1			37	2			Q18AP2	CD630_10440	52	1	52	3
Q180X7	rpiB2			100	5			68	6			Q18BJ9	purB	52	2	38	3
Q180Y9	CD630_34890			89	4			69	4			Q18CX6	CD630_02400	52	4	35	5
Q181A4	CD630_35050							33	4			Q18CG8	rpsQ	51	4	38	5
Q181E1	CD630_35430			98	2			93	2			Q181X8	CD630_23920	51	2	44	3
Q181E9	CD630_35480			45	1			45	1			Q182T2	fbpA	51	2	47	4
Q181G2	CD630_35610			37	1			45	3			Q182T5	pyrR	50	1	50	2
Q181I2	CD630_35820					37	5					Q18BE2	mnmA	50	3	41	3
Q181K2	CD630_36000			28	1			28	1			Q17ZU8	CD630_32050	50	2	46	8
Q181L1	CD630_36070			56	1			56	1			Q181Z7	CD630_24120	50	1	50	8
Q181L7	CD630_36170			31	1							Q189Z0	nadE	50	4	37	6
Q181Q5	dnaI			68	2			58	2			Q18AN8	cwp17	50	3	38	6
Q181R7	CD630_36660			39	2			39	2			Q18C33	panC	49	1	49	2
Q181T0	oxaA1			37	2			37	2			Q184E2	CD630_29500	49	1	49	2
Q181V0	tdcF			56	2			45	2			Q180H0	CD630_33250	48	2	38	2
Q181W7	CD630_23820					32	2					Q18BB7	CD630_12540	48	2	41	2
Q181Y2	CD630_23960			22	1							Q18CC2	acoC	48	3	42	3
Q182B0	buk1			30	1			30	1			Q182H8	CD630_24920	47	2	47	3
Q182C5	cdd			26	1							Q183L5	pgmA	46	6
Q182D0	CD630_24430			38	2			31	2			Q185E5	topB2	46	1	46	4
Q182G6	CD630_24790			46	1			46	1			Q185Z8	CD630_22100	46	2	43	3
Q182H9	pmi			140	1			140	2			Q18AH7	CD630_09770	46	1	46	7
Q182K9	CD630_25230			170	4			126	4			Q18D80	CD630_03400	46	5	25	10
Q182L9	CD630_25320					30	61					Q181N2	CD630_36310	45	4	40	6
Q182N3	CD630_25460					24	3					Q182E0	CD630_24540	45	1	45	5
Q182Q9	CD630_25690			27	1							Q183L7	cwp7	45	6
Q182S4	def2			44	1	23	1	44	1			Q186H3	CD630_16180	45	2	45	1
Q182T3	CD630_25930			27	3							Q18A74	nnrD	45	3
Q182T4	uraA			28	1							Q181M2	CD630_36210	44	1	44	4
Q182T6	CD630_25960							43	6			Q183T3	CD630_28460	44	2	39	5
Q182U0	cstA							32	2			Q185Q1	CD630_21140	44	2	35	2
Q182U5	mtnN			34	1			34	1			Q185Q5	trxB2	44	2
Q182V3	CD630_26190			53	2			36	2			Q186K8	CD630_16520	44	1	44	2
Q182V7	CD630_26240			40	1			40	1			Q18C49	CD630_15290	44	4	38	5
Q182V9	CD630_26260			41	3							Q181M3	CD630_36200	43	3	37	3
Q182W7	CD630_26330			38	1			38	4			Q186N1	CD630_16740	43	1	43	2
Q182Y5	spoVE			59	1			59	1			Q188Z5	sleC	43	1	43	2
Q182Y9	murF			41	2			43	3			Q188C7	CD630_20600	42	1	42	2
Q183A0	ptsG-BC			59	1			59	1			Q180Y7	rpmE	41	3	30	4
Q183A7	appB			53	1			53	1			Q180X2	atpA2	41	2	41	2
Q183D0	CD630_26960							28	4			Q181K6	CD630_36050	41	1	41	3
Q183D3	CD630_27000					28	7					Q184F3	CD630_29640	41	4	27	4
Q183D5	CD630_27010			94	2			87	2			Q184J6	CD630_30050	41	2	38	3
Q183D6	brnQ			31	1			56	4			Q185Q0	CD630_21110	41	2
Q183H6	CD630_27420			95	3			79	3			Q185V3	msrAB	41	1	41	2
Q183I9	CD630_27530			26	1							Q186S1	moaB	41	2	41	2
Q183J4	CD630_27570			97	2			87	5			Q188J6	CD630_04060	41	5
Q183L0	rkpK			84	1			84	1			Q18BC4	brnQ-2	41	2
Q183L4	CD630_27750					28	10					Q18C63	azoR	41	2	36	2
Q183P2	CD630_28080			85	1			85	1			Q18CV6	purE	41	2	34	4
Q183Q8	CD630_28190			168	5			125	5			Q187E3	aroA	40	1	40	4
Q183Q9	CD630_28260							30	3			Q182Z1	CD630_26570	40	2
Q183T1	CD630_28480							33	3			Q183C6	CD630_26920	40	2	32	3
Q183V5	CD630_28670			35	1			35	2			Q183P1	tgt	40	2	33	2
Q183X2	celA			62	2			53	2			Q187E0	kdpE	40	2
Q183Z2	CD630_09580			30	1							Q188Z3	CD630_05460	40	2	40	2
Q183Z4	CD630_09600							28	2			Q189P8	CD630_07040	40	2	34	2
Q184B6	CD630_09410			32	1			32	2			Q18A83	cspA	40	1	40	2
Q184F3	CD630_29640			41	1			41	1			Q180H6	CD630_33331	39	3	32	3
Q184I1	ssuA2							93	9			Q180T9	CD630_34400	39	2	34	2
Q184J0	CD630_29990			117	4			103	4			Q189L5	CD630_06730	39	2	30	2
Q184K0	CD630_30090							33	3			Q189Q0	CD630_07050	39	2
Q184K1	CD630_30120			30	2							Q18BX1	folB	39	2	31	2
Q184M5	CD630_30380			20	1	30	10					Q18BX2	dnaG	39	3	39	4
Q184N8	CD630_30470			66	1			66	1			Q18C61	CD630_15410	39	1	39	2
Q184Q6	xynB			82	1			82	1			Q18B22	rpmA	38	1	47	9
Q184S6	CD630_30880			122	5			90	5			Q185Y2	ftnA	38	3	33	4
Q184T2	bglA2					24	2					Q18AK3	CD630_10020	38	6
Q184U0	CD630_31030			78	1			78	1			Q18BE9	fur	38	2	30	3
Q184W0	CD630_31230			74	1			74	1			Q18CJ6	nrdD	38	1	38	2
Q184X1	CD630_31330			20	1							Q18CS6	pyrD	37	1	37	2
Q184Y4	CD630_31480							39	4			Q182U5	mtnN	37	1	37	2
Q185C3	CD630_22490			82	2			70	2			Q183T9	CD630_28500	37	2	37	4
Q185D2	CD630_22590			32	3							Q187D7	ftsH1	37	1	37	3
Q185D3	CD630_22580			51	1			51	2			Q18C30	CD630_15100	37	2	34	2
Q185D6	CD630_22620			32	1			32	1			Q18CS7	pyrK	37	2	32	2
Q185E1	fruK			48	1			48	2			Q180Q7	scoC	36	2
Q185F2	CD630_22820					36	4					Q181Q8	dnaC	36	1	36	2
Q185F3	CD630_22810			24	1			24	1			Q183L4	CD630_27750	36	1	32	8
Q185J6	tkt1			170	6			138	6			Q185P2	CD630_23690	36	3	34	3
Q185M1	grdD			63	2			54	3			Q187J3	CD630_18800	36	2	33	3
Q185M4	grdC			94	4			72	4			Q181J4	CD630_35930	35	4	31	6
Q185M7	trxB3			108	3			100	3			Q189X8	spoIVB2	35	2
Q185Q6	bipA			167	2			160	2			Q185R8	dxr	34	2	44	5
Q185Q7	CD630_21200			82	2			78	3			Q18C16	sigA2	34	2
Q185R1	CD630_21210			33	1			33	1			Q185K4	xpt	33	1	33	7
Q185R3	CD630_21250			33	1			33	2			Q18BJ2	rimO	33	1	33	2
Q185U1	CD630_21540			24	1			24	5			Q181U7	CD630_31810	33	2
Q185U4	thiH			74	4			65	4			Q182U8	CD630_26140	33	2	33	2
Q185W4	CD630_21750							32	2			Q183C4	hpt	33	1	33	2
Q185X3	CD630_21850			34	2			34	2			Q183L1	CD630_27780	33	1	33	2
Q185Z9	hflX			21	1							Q18BR4	CD630_13940	33	2	30	3
Q186A1	CD630_22110			36	2							Q18CX3	csrA	32	2
Q186A4	cynT			87	1			87	1			Q17ZZ7	CD630_32500	32	1	32	2
Q186B3	CD630_22270			92	3			85	4			Q181R7	CD630_36660	32	2	32	3
Q186G7	CD630_16120			125	2			114	2			Q18C18	CD630_14960	32	1	88	3
Q186H1	CD630_16170			61	1	27	3	61	1			Q18CC3	acoB	32	1	32	5
Q186K8	CD630_16520			53	1			53	1			Q184K9	CD630_30180	31	1	39	2
Q186M6	CD630_16690							29	7			Q18CH6	SecY	31	1	31	5
Q186V6	CD630_17500			23	1							Q18D13	fliM	31	2	24	2
Q186W9	CD630_17590			35	4			24	4			Q189V7	CD630_07610	30	2
Q186Z1	CD630_17830							38	5			Q187T7	mutL	29	2	28	3
Q186Z3	CD630_17810			26	1			26	1			Q181E5	CD630_35470	28	1	28	3
Q187B0	terD3			128	2			119	2			Q18C46	CD630_15270	28	1	28	2
Q187C5	CD630_18150			49	1	34	8	49	3			Q18D86	CD630_03410	28	1	28	2
Q187D7	ftsH1			68	1			68	1			Q18CX4	fliW	27	2	26	2
Q187E9	aroK			29	1							Q180D4	CD630_32900	27	2
Q187G8	CD630_18590							23	3			Q181K7	CD630_36040	27	1	27	2
Q187H3	CD630_18620							29	5			Q186P4	CD630_16850	27	2
Q187I7	vexP3			118	2			112	2			Q187U6	miaB	26	1	26	2
Q187I9	vncR			79	2			75	2			Q180S4	cbiG	26	2
Q187J4	CD630_18830			22	1			22	1			Q183R0	CD630_28250	26	2	22	2
Q187K8	CD630_18960							30	3			Q182Q0	rpmB	25	2
Q187L8	CD630_19050							24	2			Q186B8	CD630_22290	25	4
Q187T9	CD630_19800			36	1							Q189S2	CD630_07240	25	2
Q187Z0	CD630_20220			123	5			93	5			Q181S8	mnmG	24	2
Q187Z8	CD630_20290			40	1			40	1			Q180Z0	CD630_34910	24	2
Q188E2	xdhA					24	3					Q185M7	trxB3	24	1	24	3
Q188E4	CD630_20760			106	1			106	2			Q185V2	CD630_21630	24	2
Q188F1	CD630_20820					25	5	28	6			Q187M3	eutB	24	1	24	2
Q188F2	dpaL			154	4			118	4			Q18AP3	sbcC	24	5	24	8
Q188G4	CD630_20950			50	1			50	1			Q18D09	fliA	24	2
Q188G6	XdhD			75	1	43	11	76	5			Q182Z2	rsmH	23	2	23	3
Q188L3	CD630_04220							41	4			Q18B13	minC	23	1	23	4
Q188M0	CD630_04320					24	4	21	2			Q17ZY1	ssb	23	1	23	3
Q188Q7	CD630_04650					28	2					Q184B0	CD630_09470	23	3
Q188W9	CD630_05200							22	3			Q189U7	CD630_07500	23	1	23	2
Q188Y8	CD630_05430			50	1			50	1			Q18B44	acpP1	23	4
Q188Z9	sip2			137	4			116	4			Q182V6	sepF	21	1	24	5
Q189C2	CD630_05770			100	3			83	3			Q189C0	CD630_05750	21	3
Q189D4	CD630_05890			126	4			124	5			Q180E3	ribZ			31	5
Q189D5	CD630_05880			117	4			108	4			Q180A6	pstA			38	3
Q189F6	CD630_06120					36	3					Q180L0	CD630_33660			41	4
Q189K3	tcdB					42	8					Q180Z7	spoVB			26	2
Q189R7	CD630_07210			142	2			138	2			Q181I2	CD630_35820			37	6
Q189S8	CD630_07360			129	2			123	2			Q181U6	CD630_31820			25	4
Q189U7	CD630_07500			27	1			27	2			Q181V1	CD630_31860			43	5
Q189U9	iscS1			68	4			53	6			Q181W9	CD630_23850			49	7
Q189V2	CD630_07560			132	5			105	5			Q182A8	CD630_24220			32	6
Q189W7	srlD			20	1							Q182W7	CD630_26330			29	3
Q189Y1	CD630_07840			33	2							Q182X1	CD630_26360			20	3
Q189Y5	CD630_07910			32	1			32	2			Q183I9	CD630_27530			42	7
Q189Y8	hflX			60	2			54	2			Q183R9	CD630_28330			55	6
Q189Z0	nadE			29	2							Q184N0	CD630_30430			61	2
Q189Z6	crt1					40	4	40	3			Q184P5	CD630_30570			39	9
Q18A29	aksA					101	21	75	9			Q185B7	CD630_22430			35	2
Q18A31	CD630_08360			26	2			26	2			Q185K7	mtlR			20	6
Q18A34	CD630_08410			102	4			78	4			Q185Q4	CD630_21150			32	3
Q18A41	CD630_08430							22	2			Q185Y8	hisC			35	5
Q18A44	CD630_08490			20	1							Q186G6	CD630_16110			25	4
Q18A52	oppD			72	5			46	5			Q186M2	CD630_16660			30	6
Q18A78	glgP			104	4			82	6			Q186M9	CD630_16720			28	2
Q18AI3	CD630_09810					27	7					Q187C2	CD630_18100			43	2
Q18AI9	CD630_09870			27	1			27	1			Q187L4	CD630_19010			40	5
Q18AJ9	CD630_09990			21	1							Q187P2	CD630_19330			32	3
Q18AN3	mnaA			52	1			52	1			Q188F1	CD630_20820			25	7
Q18AN6	CD630_10380			30	1							Q189C6	CD630_05840			43	3
Q18AP4	sbcD					31	17	26	3			Q189T6	CD630_07380			67	69
Q18AQ2	CD630_10530			81	2			70	2			Q189U0	CD630_07460			37	6
Q18AR2	CD630_10631			35	1			35	1			Q189V8	srlR			46	10
Q18AT8	CD630_10840							30	4			Q18AS1	CD630_10680			34	5
Q18AY4	CD630_11250			163	7			113	7			Q18BA4	CD630_12440			31	9
Q18AY9	CD630_11300							27	4			Q18BB2	smc			39	16
Q18AZ3	CD630_11320			78	1			78	2			Q18BP4	CD630_13800			38	19
Q18B02	rnfA			45	1			45	1			Q18BS1	CD630_14050			33	74
Q18B17	CD630_11590			29	2			24	2			Q18BU3	CD630_14210			40	6
Q18B47	CD630_11860							52	11			Q18CR2	CD630_01730			21	3
Q18B48	CD630_11850							33	5			Q18CY7	flgB			37	7
Q18B85	pupG			100	2			93	3			Q18D14	CD630_02780			50	7
Q18BB7	CD630_12540			59	1			59	1
Q18BC5	CD630_12660			24	2
Q18BC7	CD630_12640			43	1			43	1
Q18BF8	CD630_12940			20	1
Q18BG4	npdA			103	1			103	1
Q18BG8	polC			22	1
Q18BK0	CD630_13330			99	1			99	3
Q18BM0	CD630_13540			122	3			88	3
Q18BP8	CD630_13780			32	1
Q18BQ6	CD630_13890							25	2
Q18BR6	CD630_14010			102	4			84	5
Q18BR7	CD630_14000			79	4			71	5
Q18BS4	CD630_14030			25	1			25	1
Q18BW5	pabB			35	1			35	1
Q18BX1	folB			24	1
Q18BX2	dnaG			26	1
Q18BX5	sigA1			95	4			79	4
Q18BX7	CD630_14590			48	3			26	3
Q18BX9	CD630_14570			39	1			39	1
Q18BZ0	CD630_14710			55	2			46	5
Q18BZ8	feoB1							28	3
Q18C11	metQ			111	5			79	5
Q18C17	CD630_14970			98	2			90	2
Q18C30	CD630_15100			21	1
Q18C35	CD630_15140							23	2
Q18C56	sseA			120	3			103	3
Q18C62	CD630_15431			25	1			25	1
Q18C73	hisI			163	3			154	3
Q18C76	CD630_15560			183	4			150	4
Q18C87	CD630_00030			56	1			56	2
Q18C91	CD630_00070			50	1			50	1
Q18CA5	CD630_00200			28	1
Q18CB0	mcsB			33	1			33	1
Q18CB5	CD630_00300					34	2
Q18CH6	SecY			31	2			29	3
Q18CM0	mreB1			110	4			91	4
Q18CN3	CD630_01400					47	4
Q18CN4	CD630_01450			37	1			37	4
Q18CN6	CD630_01490			20	1
Q18CP8	CD630_01620			31	1
Q18CS1	cfa			21	1
Q18CT2	CD630_01910			23	1			23	1
Q18CW4	purD			78	2			74	2
Q18D07	flhG							32	2
Q18D11	CD630_02720					37	7
Q18D45	CD630_03050			85	4			54	4
Q18D53	CD630_03120			21	1
Q18D65	CD630_03220					144	36	30	4
Q18D71	CD630_03300			25	1			25	1
Q18D81	CD630_03460			65	3			43	3
Q18D90	CD630_03500			93	1			93	1
X1W3M2	bglF1			22	1
