# Supplementary material for: "One‐Pot" Sample Processing Method for Proteome‐Wide Analysis of Microbial Cells and Spores
Source: Proteomics Clin Appl. 2018 Apr 16;12(5):1700169. doi: 10.1002/prca.201700169 (PMC6174930; doi:10.1002/prca.201700169)
Supplement: Supplementary file 3 — Supporting Information [file PRCA-12-na-s003.xlsx]

## Sheet: Supplementary Table 2
Supplementary Table 2: Identified proteins containing the clinically relevant or pathogenically critical domains.
Clinically Relevant domains	Identified proteins containing these domains
B. cereus ATCC 14579
AAA superfamily	BC_3790	BC_2791	BC_4987 (metN3)	BC_4477	BC_0639	BC_0396
	BC_0244	BC_1094 (cysA)	BC_5400	BC_0403	BC_1359	BC_1929
	BC_3329	BC_2151	BC_2541	BC_1050	BC_5254	BC_1734
	BC_0036 (tmk)	BC_0625	BC_3843	BC_0001 (dnaA)	BC_0589	BC_0103
	BC_4148	BC_4510	BC_4544	BC_0513	BC_3853	BC_4077
	BC_0290	BC_5433	BC_4431	BC_1168 (clpB)	BC_3779 (recA)	BC_5167
	BC_4611	BC_5196	BC_1078	BC_3221	BC_4779	BC_3846
	BC_1286 (potA)	BC_4478	BC_0004 (recF)	BC_4016	BC_3591	BC_2296
	BC_5103	BC_1940	BC_5332 (rho)	BC_5118
ChtBD3 superfamily	BC_2798
OmpH superfamily	BC_3778
HisKA superfamily	BC_4073 (spoIIAB)	BC_4836	BC_1628	BC_4538	BC_0756	BC_3207
	BC_5462	BC_0299	BC_1301	BC_0651	BC_3520	BC_5034
	BC_1478
HAMP superfamily	BC_1478	BC_5034	BC_5462	BC_0299	BC_1301	BC_0651
	BC_0422	BC_3520
Actin superfamily	BC_5281
YARHG superfamily	BC_1244
CTD superfamily	BC_2281
Tryp_SPc superfamily	BC_0789
HTH_MARR superfamily	BC_1387	BC_3690 (lexA)	BC_5164 (hpr)	BC_4204 (mntR)	BC_0657	BC_4081
	BC_5097	BC_4124
FtsZ superfamily	BC_3906
Tubulin_2 superfamily	BC_3578	BC_3906
Peptocl. difficle 630
AAA superfamily	CD3468 (atpD)	CD0026 (clpC)	CD2503	CD0684 (ftsH)	CD3487 (rho)	CD3559 (ftsH2)
	CD3039	CD3654 (dnaI)	CD2249	CD1828 (ftsH1)	CD2068	CD3304 (clpX)
	CD1618	CD2997	CD1024 (potA)	CD0785	CD2593	CD2211
	CD3201	CD1669	CD1084	CD2817	CD0115	CD0295
	CD2436	CD3465	CD0058 (tufA/A1)	CD2020 (clpB)	CD1543 (azoR)	CD2381 (iorA)
	CD1328 (recA)	CD25781 (rpoZ)	CD0001 (dnaA)	CD00581 (rpmG)	CD3411 (uvrA)	CD0717
	CD2446	CD2446 (rpsU)	CD1468	CD1252 (ffh)	CD3439 (cobT)	CD3245 (prdR)
	CD3301 (lon)	CD2456	CD0856 (oppD)	CD3123	CD2587 (coaBC)	CD1251 (ftsY)
HTH_MARR superfamily	CD0005 (gyrB)	CD2630 (gpsA)	CD2412
HisKA superfamily	CD3249 (sspB)	CD1135	CD2578 (stk)	CD2840 (serS1A)	CD3009
FtsZ superfamily	CD3514 (prs)	CD1799 (terD3)
Actin superfamily	CD0060 (nusG)
HAMP superfamily	CD2578 (stk)	CD2840 (serS1A)
Tubulin superfamily	CD3514 (prs)	CD1799 (terD3)
Tryp_SPc superfamily	CD2373
TPK_B1_binding superfamily	CD2432 (glyS)

## Sheet: Supplementarty Table 3
Supplementary Table 3: Identified proteins and their Domains of Unknown Functions (DUFs)
This table depicts the different Domains of Unknown Function (DUF) that are present in the identified proteins in this study and that are predicted to be essential for bacteria (eDUFs) and that are part of the TOP 50 DUF list for all bacteria.
eDUF			Top50 DUFs list					eDUF			Top50 DUFs list
Peptocl. difficile 630								B. cereus ATCC 14579
Uniprot ID	Gene name	Domains	Uniprot ID	Gene name	Domains			Uniprot ID	Gene name	Domains	Uniprot ID	Gene name	Domains
Q18C18	CD1496	DUF1002	Q18D37	CD0295	DUF1730			Q819C4	BC_4062	DUF1002	Q81I72	queG	DUF1730
Q18CW0	purH	DUF1009	Q18CK1	CD0115				Q812L2	BC_4966	DUF1027	Q813E9	BC_3159	DUF1731
Q185X3	CD2185	DUF11	Q18BY8	CD1468				Q819L6	BC_3960	DUF1054	Q81B32	BC_3359
Q182F6	gpr	DUF1256	Q180H0	CD3325				Q81FJ0	BC_1592	DUF11	Q81I98	BC_0497
Q182C2	CD2436	DUF1275	Q180C7	pflE				Q81GX1	BC_1060		Q815S8	BC_5054
Q185P6	CD2375	DUF1540	Q183E8	galE	DUF1731			Q818I0	BC_4274	DUF1189	Q81B30	BC_3361
Q183P9	CD2809		Q182S9	CD2589	DUF1732			Q812S0	BC_4380	DUF1292	Q814I4	BC_5448
Q18D37	CD0295	DUF1730	Q18B35	CD1176	DUF177			Q812M4	BC_4844	DUF1341	Q812W1	BC_3924	DUF177
Q18CK1	CD0115		Q189Y5	CD0791	DUF1949			Q81GI0	BC_1219	DUF1360	Q815G0	BC_5199	DUF1949
Q18BY8	CD1468		Q18B27	obg	DUF1967			Q812N6	BC_4690	DUF1444	Q817U6	obg	DUF1967
Q180H0	CD3325		Q18BH4	infB	DUF258			Q3KT84	adk	DUF1451	Q81I15	BC_0610	DUF21
Q180C7	pflE		Q18BC0	CD1258				Q6TSA7	adk		Q81ED8	BC_2044
Q183E8	galE	DUF1731	Q18B27	obg				Q816T6	BC_4731	DUF1510	Q81B36	BC_3355
Q182S9	CD2589	DUF1732	Q18AT8	CD1084				Q81CX7	BC_2612	DUF1540	Q817Q4	lon	DUF258
Q18B35	CD1176	DUF177	Q186A1	CD2211				Q815S2	BC_5060	DUF1641	Q81IS7	BC_0290
Q18A92	CD0898	DUF1846	Q185U1	CD2154				Q812J9	BC_5151	DUF1657	Q818C9	BC_4332
Q181J4	CD3593	DUF1847	Q183Q0	CD2817				Q815K2	BC_5145		Q819W8	rbgA
Q181G2	CD3561	DUF1934	Q182W6	der				Q815J7	BC_5150		Q817U6	obg
Q189Y5	CD0791	DUF1949	Q182C3	era				Q81BE4	BC_3221	DUF1664	Q818E4	lepA
Q184S7	treA	DUF1964	Q181S7	mnmE				Q813M5	BC_2242	DUF1694	Q814F6	mnmE
Q18B27	obg	DUF1967	Q180E5	engB				Q816P8	BC_4775	DUF1705	Q819U6	rsgA
Q189Q3	mutS2	DUF1978	Q18C97	serS	DUF3552			Q81I72	queG	DUF1730	Q818F8	BC_4301	DUF3552
Q18BW1	CD1441	DUF2179	Q18BJ3	rny				Q813E9	BC_3159	DUF1731	Q81IS7	BC_0290
Q187B2	CD1801		Q189Q3	mutS2				Q81B32	BC_3359		Q81I61	BC_0558
Q184M5	CD3038	DUF2201_N	Q187Y8	clpB				Q81I98	BC_0497		Q81A17	rny
Q181L7	CD3617	DUF2268	Q182P6	CD2557				Q815S8	BC_5054		Q818R6	xseA
Q18B17	CD1159	DUF2344	Q182K9	CD2523				Q81B30	BC_3361		Q81DR0	BC_2296
Q18C35	CD1514	DUF2520	Q182E8	dnaK				Q814I4	BC_5448		Q819V9	smc
Q18BH4	infB	DUF258	Q180X1	atpF				Q812W1	BC_3924	DUF177	Q815G3	BC_5196
Q18BC0	CD1258		Q180E4	lon				Q81AP7	BC_3513	DUF1796	Q81BE4	BC_3221
Q18B27	obg		Q18C15	CD1494				Q81AU4	BC_3462	DUF1806	Q81A13	BC_3782	DUF4115
Q18AT8	CD1084		Q180Y9	CD3489				Q81GY2	BC_1046	DUF1878	Q81J10	BC_0168	DUF59
Q186A1	CD2211		Q18C15	CD1494	DUF4115			Q81BX0	BC_3020	DUF1910	Q815U3	BC_5035
Q185U1	CD2154		Q180Y9	CD3489	DUF955			Q81BX0	BC_3020	DUF1911
Q183Q0	CD2817							Q815G0	BC_5199	DUF1949
Q182W6	der							Q814J6	BC_5434	DUF1956
Q182C3	era							Q813J2	BC_2698	DUF1963
Q181S7	mnmE							Q81HZ4	BC_0632	DUF1964
Q180E5	engB							Q819G8	BC_4014
Q188L2	CD0423	DUF2958						Q81IH5	BC_0413
Q188E4	CD2076	DUF3084						Q817U6	obg	DUF1967
eDUF			Top50 DUFs list					eDUF			Top50 DUFs list
Peptocl. difficile 630								B. cereus ATCC 14579
Uniprot ID	Gene name	Domains	Uniprot ID	Gene name	Domains			Uniprot ID	Gene name	Domains	Uniprot ID	Gene name	Domains
Q188Y8	CD0543	DUF3298						Q81J85	BC_0069	DUF2070
Q181I4	CD3580							Q81I15	BC_0610	DUF21
Q181R7	CD3666	DUF3343						Q81ED8	BC_2044
Q187U6	miaB	DUF3362						Q81B36	BC_3355
Q18CK1	CD0115	DUF3390						Q81I61	BC_0558	DUF2130
Q18C30	CD1510							Q812M6	BC_4796	DUF2179
Q18AZ5	rnfC							Q813T1	BC_1530
Q18BJ3	rny	DUF3391						Q81B38	BC_3353
Q182K9	CD2523							Q81BE4	BC_3221	DUF2203
Q183T2	CD2847	DUF342						Q81GG2	BC_1241	DUF2278
Q18CP8	CD0162	DUF3463						Q81HU5	BC_0686	DUF2339
Q18BZ0	CD1471	DUF3533						Q815G3	BC_5196	DUF2362
Q18C97	serS	DUF3552						Q813T5	BC_1521	DUF2487
Q18BJ3	rny							Q816S3	BC_4745	DUF2524
Q189Q3	mutS2							Q813S4	BC_1602	DUF2564
Q187Y8	clpB							Q817Q4	lon	DUF258
Q182P6	CD2557							Q81IS7	BC_0290
Q182K9	CD2523							Q818C9	BC_4332
Q182E8	dnaK							Q819W8	rbgA
Q180X1	atpF							Q817U6	obg
Q180E4	lon							Q818E4	lepA
Q18D37	CD0295	DUF362						Q814F6	mnmE
Q180X7	rpiB2	DUF3666						Q819U6	rsgA
Q187H6	CD1865	DUF3696						Q816R6	BC_4752	DUF2600
Q180F4	CD3311	DUF3783						Q81AB8	BC_3660	DUF2621
Q185C1	CD2245.1	DUF3787						Q813B8	BC_3338	DUF2785
Q181G7	sipL	DUF3794						Q813F6	BC_3045
Q183D5	CD2701	DUF3798						Q81EF8	BC_2021	DUF2796
Q189S9	CD0735	DUF3842						Q813M8	amj	DUF2837
Q18BR7	CD1400	DUF3867						Q81IA3	BC_0491	DUF3029
Q182N4	CD2547	DUF4091						Q819K9	BC_3967	DUF3055
Q18C15	CD1494	DUF4115						Q816T6	BC_4731	DUF3084
Q188W9	CD0520	DUF4118						Q81I61	BC_0558
Q18D80	CD0340	DUF4132						Q81A17	rny
Q188Y8	CD0543	DUF4163						Q81HV3	BC_0678
Q181I4	CD3580							Q81DR0	BC_2296
Q187A0	CD1789	DUF421						Q819V9	smc
Q182C1	CD2434	DUF4342						Q815G3	BC_5196
Q189S0	CD0726	DUF4346						Q813E5	BC_3199
Q186Z7	CD1788	DUF4363						Q81BE4	BC_3221
Q189Q3	mutS2	DUF460						Q819C7	BC_4059	DUF309
Q182W7	CD2633	DUF512						Q81CT0	BC_2666	DUF3189
Q181S7	mnmE	DUF677						Q812M0	BC_4916	DUF3298
Q188E4	CD2076	DUF812						Q81GH4	BC_1226	DUF3327
eDUF			Top50 DUFs list					eDUF			Top50 DUFs list
Peptocl. difficile 630								B. cereus ATCC 14579
Uniprot ID	Gene name	Domains	Uniprot ID	Gene name	Domains			Uniprot ID	Gene name	Domains	Uniprot ID	Gene name	Domains
Q189M8	ftsH	DUF825						Q81GA4	lutB	DUF3390
Q181G0	ftsH2							Q818F8	BC_4301	DUF3391
Q184N8	CD3047	DUF871						Q81A17	rny
Q18AS6	CD1071	DUF896						Q813H1	BC_2882	DUF342
Q181R9	CD3665	DUF951						Q817T7	minC
Q180Y9	CD3489	DUF955						Q816M7	BC_4800	DUF350
Q186N4	CD1678	DUF969						Q81IH2	BC_0416	DUF3533
Q188Z3	CD0546	DUF975						Q81GV7	BC_1078
								Q818F8	BC_4301	DUF3533
								Q81IS7	BC_0290
								Q81I61	BC_0558
								Q81A17	rny
								Q818R6	xseA
								Q81DR0	BC_2296
								Q819V9	smc
								Q815G3	BC_5196
								Q81BE4	BC_3221
								Q81HE7	BC_0867	DUF3626
								Q815C0	BC_5245	DUF3670
								Q81BY9	BC_2997	DUF3763
								Q814D0	BC_0019	DUF3797
								Q81GM8	BC_1164	DUF3813
								Q81BV2	BC_3041	DUF3892
								Q81A17	rny	DUF390
								Q819V9	smc
								Q81G87	BC_1321	DUF3905
								Q81FY7	BC_1425	DUF3906
								Q81FL7	BC_1564	DUF3921
								Q81F80	BC_1718	DUF3942
								Q81D05	BC_2578
								Q81E98	BC_2090	DUF3952
								Q81BV6	BC_3036	DUF3980
								Q81IZ0	BC_0203	DUF3981
								Q819J0	BC_3988	DUF3993
								Q81I89	BC_0508	DUF402
								Q813N7	BC_2078	DUF4045
								Q81ID7	BC_0451	DUF4075
								Q81I35	BC_0587	DUF4081
								Q81I38	BC_0584
								Q81HT9	BC_0692
								Q81E94	BC_2094
								Q81D84	BC_2494
								Q81D75	BC_2504
								Q815Y4	BC_4990	DUF4093
								eDUF			Top50 DUFs list
								B. cereus ATCC 14579
								Uniprot ID	Gene name	Domains	Uniprot ID	Gene name	Domains
								Q81A13	BC_3782	DUF4115
								Q81BB4	BC_3255	DUF4132
								Q817M8	BC_4510	DUF4162
								Q81F67	BC_1734
								Q812M0	BC_4916	DUF4163
								Q816T6	BC_4731	DUF4175
								Q816M8	BC_4799	DUF4178
								Q812K5	BC_5049	DUF418
								Q81DI5	BC_2381	DUF4183
								Q812J9	BC_5151	DUF421
								Q813Q8	BC_1770
								Q813W2	BC_1064	DUF4231
								Q81IZ9	BC_0193	DUF4256
								Q81FN4	BC_1544	DUF4264
								Q81C92	BC_2886	DUF4309
								Q81G92	BC_1316	DUF4349
								Q815B6	BC_5249	DUF4359
								Q81DV7	BC_2244	DUF4397
								Q813W2	BC_1064	DUF4407
								Q81A17	rny
								Q815G3	BC_5196
								Q81BE4	BC_3221
								Q813R3	BC_1726	DUF445
								Q816T6	BC_4731	DUF4670
								Q81I61	BC_0558
								Q815H1	BC_5184	DUF512
								Q817V7	BC_4422	DUF556
								Q81J10	BC_0168	DUF59
								Q815U3	BC_5035
								Q81E41	BC_2151	DUF812
								Q81DR0	BC_2296
								Q819V9	smc
								Q815G3	BC_5196
								Q81BE4	BC_3221
								Q812X1	BC_3873	DUF814
								Q81HK1	BC_0805	DUF871
								Q816T6	BC_4731	DUF874
								Q816Y3	BC_4677	DUF948
								Q812R8	BC_4382	DUF965
